# Supplementary material for: Transcriptomic analysis of Arabidopsis developing stems: a close-up on cell wall genes
Source: BMC Plant Biol. 2009 Jan 16;9:6. doi: 10.1186/1471-2229-9-6 (PMC2649120; doi:10.1186/1471-2229-9-6)
Supplement: Additional file 1 — Level of transcription of genes encoding glycosyl transferases in stems. The data show expression levels of the genes encoding predicted glycosyl transferases at three different developmental stages: (d2) young elongating stems at stage 5.10 (3–5 cm), (d10) intermediate stage 6.10 (8–12 cm), and (mature) mature stems at stage 6.9 (20–24 cm) according to Boyes et al. [96]. Only genes having level of expression higher than background are listed. Glycosyltransferases have been classified into families, according to the CAZy database . Levels of expression are expressed as log2 of signal mean intensity. [file 1471-2229-9-6-S1.xls]

## Sheet: Table S1
		All the genes encode predicted glycosyl transferases listed at http://cellwall.genomics.purdue.edu/families/2-3-1.html#arabidopsis according to the CAZy nomenclature
		(http://www.cazy.org/).
		Only genes having level of expression higher than background are listed.
		Stems were analyzed at three different stages of development: (d2) young elongating stems at stage 5.10 (3–5 cm), (d10) intermediate stage 6.10 (8–12 cm),
		and (mature) mature stems at stage 6.9 (20–24 cm) according to Boyes et al. (2001).
		Levels of expression are expressed as log2 of signal mean intensity. Only statistically significant differences are indicated (p-value<0.05).
		Colour code			level of expression >10				negative statistically significant difference (p-value<0.05)
					9< level of expression <10				positive statistically significant difference (p-value<0.05)
					background< level of expression <9
					level of expression <background
			CATMA probe	accession number	annotation	background 7.18				background 7.00
				AGI		d2	d10	d10/d2	p-value	d10	mature	mature/d10	p-value
		GT2	CATMA3A28010	AT3G07330	CslC6	9.32	9.32			9.04	10.2	1.16	6.13e-07
		cellulose synthases-	CATMA5A02940	AT5G03760	CslA9	9.14	9.14			8.22	9.4	1.17	3.85e-07
		like	CATMA2B31270	AT2G33100	CslD1	8.37	8.37			7.76	7.76
			CATMA3A06563	AT3G28180	CslC4	8.36	7.04	-1.32	7.15e-11	7	7
			CATMA2A33830	AT2G35650	CslA7	7.87	7.87			7.38	7.38
			CATMA5A20200	AT5G22740	CslA2	7.68	7.68			6.94	6.94
			CATMA1A22512	AT1G23480	CslA3	7.22	7.22			6.45	6.45
			CATMA1A47044	AT1G55850	CslE1	6.83	6.83			6.99	6.99
			CATMA5A14470	AT5G16190	CslA11	6.66	6.66			6.93	6.93
			CATMA4A07460	AT4G07960	CslC12	6.6	6.6			6.06	6.06
		GT2	Primary cell walls
		cellulose synthases	CATMA4A34150	AT4G32410	CesA1	8.36	8.36			7.36	7.36
			CATMA5A04375	AT5G05170	CesA3	8.61	8.61			8.54	8.54
			Secondary cell walls
			CATMA5A39800	AT5G44030	CesA4 (IRX5)	7.08	8.4	1.33	4.95e-11	7.77	7.77
			CATMA5A15680	AT5G17420	CesA7 (IRX3)	7.71	8.61	0.9	0.00194	7.79	7.79
			CATMA4A19880	AT4G18780	CesA8	6.56	6.56			6.65	6.65
			Unknown function
			CATMA4A40743	AT4G39350	CesA2	9.66	9.66			9.19	9.19
			CATMA5A08637	AT5G09870	CesA5	11.25	11.25			10.87	10.87
			CATMA2A23880	AT2G25540	CesA10	8	8			7.48	7.48
		GT8	CATMA1A18330	AT1G19300	Group C (GATL1=Parvus)	9.26	10.35	1.1	1.31e-06	10.26	10.26
			CATMA5A13720	AT5G15470	Group D (GAUT14)	8.99	8.99			8.59	8.59
			CATMA1A59370	AT1G70090	Group C (GATL9)	8.83	6.86	-1.97	0	6.71	6.71
			CATMA4A39780	AT4G38270	Group D (GAUT3)	8.7	8.7			8.74	8.74
			CATMA1A12260	AT1G13250	Group C (GATL3)	8.07	8.07			7.85	7.85
			CATMA5A16780	AT5G18480	Group E	8.67	8.67			7.9	7.9
			CATMA3A18270	AT3G18660	Group A (PGS1P1)	8.65	10.25	1.61	0	9.68	9.68
			CATMA2A19380	AT2G20810	Group D (GAUT10)	8.57	9.46	0.89	0.00247	9.06	9.06
			CATMA1A66340	AT1G77130	Group A	8.12	8.12			8.09	8.09
			CATMA1A23060	AT1G24170	Group C (GATL8)	7.83	6.73	-1.11	9.17e-07	6.57	6.57
			CATMA3A54300	AT3G61130	Group D (GAUT1)	7.2	7.2			6.89	6.89
			CATMA3A55830	AT3G62660	Group C (GATL7)	7.3	7.3			6.99	6.99
			CATMA3A00060	AT3G01040	Group D (GAUT13)	7.32	7.32			7.01	7.01
			CATMA1A01680	AT1G02720	Group C (GATL5)	7.77	7.77			8.23	8.23
			CATMA3A28190	AT3G28340	Group C (GATL10)	6.14	7			5.78	5.78
			CATMA5A43750	AT5G47780	Group D (GAUT4)	6.48	6.48			6.61	6.61
			CATMA4A35050	AT4G33330	Group A	6.49	6.49			6.87	6.87
			CATMA1A47690	AT1G56600	Group B (AtGolS2)	6.51	6.51			7.22	7.22
			CATMA3A51790	AT3G58790	Group D (GAUT15)	6.62	6.62			6.52	6.52
			CATMA1A17620	AT1G18580	Group D (GAUT11)	6.66	6.66			6.47	6.47
			CATMA3A01330	AT3G02350	Group D (GAUT9)	6.8	6.8			6.26	6.26
		GT31	CATMA1A04030	AT1G05170	Group E	9.56	10.75	1.19	2.8e-08	10.1	11.16	1.06	2.62e-05
			CATMA4A00340	AT4G00300	Group A	9.28	9.28			8.55	8.55
			CATMA2A30720	AT2G32430	Group E	8.59	7.67	-0.92	0.000972	7.21	8.05	0.84	0.0345
			CATMA3A14310	AT3G14960	Group C	8.28	8.28			7.72	7.72
			CATMA5A53220	AT5G57500	Group F	7.9	7.9			6.94	6.94
			CATMA1A44310	AT1G53290	Group C	7.87	9.05	1.18	3.82e-08	8.66	8.66
			CATMA1A25030	AT1G26810	Group B	7.74	7.74			6.99	6.99
			CATMA1A66970	AT1G77810	Group E	7.65	7.65			7.17	7.17
			CATMA3A10410	AT3G11420	Group A	7.6	7.6			7.02	7.02
			CATMA5A37060	AT5G41460	Group A	7,17	7,17			6,07	6,07
			CATMA1A04130	AT1G05280	Group A	7,14	7,14			6,70	6,70
			CATMA2A24460	AT2G26100	Group C	6.98	6.98			6.52	6.52
			CATMA1A06865	AT1G07850	Group A	6.86	6.86			6.64	6.64
			CATMA5A49250	AT5G53340	Group D	6.79	6.79			6.2	6.2
			CATMA4A28520	AT4G26940	Group F	6.77	6.77			6.32	6.32
			CATMA1A31530	AT1G33250	Group A	6.59	6.59			6.39	6.39
			CATMA2A36010	AT2G37730	Group A	6.56	6.56			6.58	6.58
			CATMA1A25350	AT1G27120	Group B	6.48	6.48			6.11	6.11
			CATMA2A23620	AT2G25300	Group D	6.47	6.47			6.59	6.59
		GT34	CATMA4A02820	AT4G02500		9.47	9.47			9	7.81	-1.19	1.93e-07
			CATMA2A21380	AT2G22900		9.2	9.2			8.85	8.85
			CATMA3A55880	AT3G62720	XT1	9.49	8.6	-0.89	0.00228	8.18	8.18
			CATMA1A63770	AT1G74380		7.26	7.26			6.9	6.9
			CATMA5A06950	AT5G07720		7.17	7.17			6.85	6.85
		GT47	CATMA1A25670	AT1G27440	Group E (AtGUT1)	9.8	11.03	1.23	4.43e-09	10.58	10.58
			CATMA5A20440	AT5G22940	Group E	9.59	9.59			9.38	7.89	-1.48	0
			CATMA2A26510	AT2G28110	Group E (FRA8)	9.45	9.45			9.45	9.45
			CATMA5A57440	AT5G61840	Group E (AtGUT2)	9.01	9.01			8.55	8.55
			CATMA2A18850	AT2G20370	Group A (MUR3)	8	8			7.42	7.42
			CATMA1A20530	AT1G21480	Group D	7.79	7.79			6.82	6.82
			CATMA4A24310	AT4G22580	Group A (AtGT19)	7.72	7.72			6.73	6.73
			CATMA4A17700	AT4G16745	Group D	7.53	7.53			7.55	7.55
			CATMA1A32570	AT1G34270	Group B	7.45	7.45			7.08	7.08
			CATMA2A30260	AT2G31990	Group A (AtGT15)	7.2	7.2			7.18	8.17	0.99	0.000296
			CATMA1A64050	AT1G74680	Group B	7.16	7.16			7.43	7.43
			CATMA5A57810	AT5G62220	Group A (AtGT18)	7.16	7.16			7.03	7.03
			CATMA5A09890	AT5G11130	Group C	7.12	7.12			7.15	7.15
			CATMA5A10380	AT5G11610	Group D	7.11	7.11			7.1	7.1
			CATMA2A33240	AT2G35100	Group B (ARAD1)	7.07	7.07			6.68	6.68
			CATMA4A39540	AT4G38040	Group D	7.03	7.03			6.55	6.55
			CATMA1A57850	AT1G68470	Group A (AtGT17)	6.94	6.94			6.56	6.56
			CATMA3A50640	AT3G57630	Group E	6.8	6.8			6.55	6.55
			CATMA1A56730	AT1G67410	Group B	6.71	6.71			6.58	6.58
			CATMA4A34520	AT4G32790	Group D	6.55	6.55			6.42	6.42
			CATMA5A18100	AT5G19670	Group D	6.54	6.54			6.33	6.33
			CATMA5A28900	AT5G33290	Group C	6.51	6.51			6.45	6.45
			CATMA5A23490	AT5G25820	Group D	6.42	6.42			6.15	6.15
		GT48	CATMA5A11220	AT5G13000	AtGSL12	10.07	10.07			9.11	9.11
		callose synthases	CATMA1A04500	AT1G05570	AtGSL6 (CALS1)	8.18	9.28	1.1	1.12e-06	9.05	9.05
			CATMA2A35110	AT2G36850	AtGSL8	7.64	7.64			6.9	6.9
			CATMA2A30240	AT2G31960	AtGSL3	7.5	8.47	0.96	0.000205	7.72	8.57	0.85	0.0253
			CATMA3A06350	AT3G07160	AtGSL10	6.68	6.68			6.53	6.53
		GT77	CATMA1A18380	At1g19360		8.25891	8.25891			8.07383	8.07383
			CATMA1A64440	At1g75110	RRA2	7.16663	7.16663			7.38523	7.38523
			CATMA2A33740	At2g35610		6.95683	6.95683			6.9692	6.9692
			CATMA1A59910	At1g70630		6.95472	6.95472			7.08515	7.08515
			CATMA5A40660	At5g44820		6.87202	6.87202			6.40502	6.40502
			CATMA1A13610	At1g14590		6.4156	6.4156			6.32505	6.32505
			CATMA4A01390	At4g01220		6.23792	6.23792			6.25952	6.25952
			CATMA5A36540	At5g40900		6.00818	6.00818			6.16047	6.16047
			CATMA4A16794	At4g15970		5.98301	5.98301			6.11203	6.11203
			CATMA1A47640	At1g56550		5.86374	5.86374			5.90396	5.90396
