# Supplementary material for: Transcriptomic analysis of Arabidopsis developing stems: a close-up on cell wall genes
Source: BMC Plant Biol. 2009 Jan 16;9:6. doi: 10.1186/1471-2229-9-6 (PMC2649120; doi:10.1186/1471-2229-9-6)
Supplement: Additional file 2 — Level of transcription of genes encoding proteins putatively involved in synthesis of lignin monomers in stems. This table shows CATMA microarray analysis of genes involved in the lignin pathway. All the genes belong to the so-called "lignin toolbox" as defined by Raes et al. [54]. Stems were analyzed at three different stages of development: (d2) young elongating stems at stage 5.10 (3–5 cm), (d10) intermediate stage 6.10 (8–12 cm), and (mature) mature stems at stage 6.9 (20–24 cm) according to Boyes et al. [96]. Levels of expression are expressed as log2 of signal mean intensity. [file 1471-2229-9-6-S2.xls]

## Sheet: Table S2
	All the genes belong to the so-called "lignin toolbox" as defined by Raes et al. (2003).
	Only genes having level of expression higher than background are listed.
	Stems were analyzed at three different stages of development: (d2) young elongating stems at stage 5.10 (3–5 cm), (d10) intermediate stage 6.10 (8–12 cm),
	and (mature) mature stems at stage 6.9 (20–24 cm) according to Boyes et al. (2001).
	Levels of expression are expressed as log2 of signal mean intensity. Only statistically significant differences are indicated (p-value<0.05).
	Colour code		level of expression >10				negative statistically significant difference (<0.05)
			9< level of expression <10				positive statistically significant difference (<0.05)
			background< level of expression <9
			level of expression <background
	CATMA probe	accession number	annotation		background 7.18				background 7.00
		AGI			d2	d10	d10/d2	p value	d10	mature	mature/d10	p value
	CATMA2A35330	AT2G37040	Arath;PAL1	Phe ammonia lyase	6.97	6.97			6.76	7.59	0.83	0.0483
	CATMA5A03420	AT5G04230	Arath;PAL3	Phe ammonia lyase	8.83	8.83			9.53	10.93	1.4	1.65e-11
	CATMA3A09340	AT3G10340	Arath;PAL4	Phe ammonia lyase	7.97	7.09	-0.88	0.00349	6.93	6.93
	CATMA2A28743	AT2G30490	Arath;C4H	trans-cinnamate 4-hydroxylase	10.2	10.2			9.63	11.15	1.51	0
	CATMA5A44840	AT5G48930	Arath;HCT	hydroxycinnamoyl-CoA:shikimate/quinate hydroxycinnamoyl transferase	11	11			10.35	10.35
	CATMA2A39220	AT2G40890	Arath;C3H2 (CYP98A3)	p-coumarate 3-hydroxylase	10.21	10.21			10.03	10.03
	CATMA1A42782	AT1G51680	Arath;4CL1	4-coumarate CoA ligase	7.19	7.19			7.5	7.5
	CATMA3A21086	AT3G21240	Arath;4CL2	4-coumarate CoA ligase	8.49	9.71	1.22	5.8e-09	8.84	10.82	1.99	0
	CATMA3A21070	AT3G21230	Arath;4CL4	4-coumarate CoA ligase	6,74	6,74			6,74	6,74
	CATMA1A54343	AT1G65060	Arath;4CL3	4-coumarate CoA ligase	6,47	6,47			6,26	6,26
	CATMA1A42785	AT1G51680	Arath;4CL1	4-coumarate CoA ligase	6,41	6,41			6,89	6,89
	CATMA1A19510	AT1G20510	Arath;4CL-like1	4-coumarate CoA ligase	10.2	9.31	-0.89	0.00281	8.73	10.1	1.37	8.81e-11
	CATMA1A19481	AT1G20480	Arath;4CL-like4	4-coumarate CoA ligase	8.46	8.46			7.86	7.86
	CATMA1A52100	AT1G62940	Arath;4CL-like5	4-coumarate CoA ligase	7.89	7.89			7.49	7.49
	CATMA5A58930	AT5G63380	Arath;4CL-like8	4-coumarate CoA ligase	6,49	6,49			6,28	6,28
	CATMA5A33500	AT5G38120	Arath;4CL-like9	4-coumarate CoA ligase	6,45	6,45			6,37	6,37
	CATMA4A20160	AT4G19010	Arath;4CL-like6	4-coumarate CoA ligase	6,27	6,27			6,55	6,55
	CATMA3A55120	AT3G61990	Arath;CCoAOMT3	caffeoyl-CoA O-methyltransferase	6.78	6.78			6.33	8.18	1.85	0
	CATMA4A27740	AT4G26220	Arath;CCoAOMT7	caffeoyl-CoA O-methyltransferase	8.42	10.72	2.3	0	10.16	11.19	1.04	6.08e-05
	CATMA1A14998	AT1G15950	Arath;CCR1	cinnamoyl-CoA reductase	9.28	7.97	-1.31	1.37e-10	7.71	7.71
	CATMA1A70050	AT1G80820	Arath;CCR2	cinnamoyl-CoA reductase	6.95	6.95			7.21	7.21
	CATMA2A01315	AT2G02400	Arath;CCR-like2	cinnamoyl-CoA reductase	8.26	8.26			7.56	7.56
	CATMA5A54250	AT5G58490	Arath;CCR-like5	cinnamoyl-CoA reductase	9.73	9.73			9.1	9.1
	CATMA4A37873	AT4G36220	Arath;F5H1 (CYP84A1)	ferulate 5-hydroxylase	7.78	7.78			7.71	7.71
	CATMA5A03540	AT5G04330	Arath;F5H2 (CYP84A4)	ferulate 5-hydroxylase	7.77	7.77			7.5	7.5
	CATMA5A50073	AT5G54160	Arath;COMT	caffeic acid O-methyltransferase	10.53	10.53			9.74	9.74
	CATMA1A66010	AT1G76790	Arath;COMT-like8	caffeic acid O-methyltransferase	6,78	6,78			6,52	6,52
	CATMA5A49700	AT5G53810	Arath;COMT-like13	caffeic acid O-methyltransferase	6,47	6,47			6,43	6,43
	CATMA1A31330	AT1G33030	Arath;COMT-like5	caffeic acid O-methyltransferase	6,41	6,41			6,43	6,43
	CATMA4A40735	AT4G39330	Arath;CAD1	cinnamyl alcohol dehydrogenase	9.06	7.18	-1.88	0	6.29	6.29
	CATMA3A19045	AT3G19450	Arath;CAD2	cinnamyl alcohol dehydrogenase	7.91	7.91			7.81	7.81
	CATMA4A36050	AT4G34230	Arath;CAD6	cinnamyl alcohol dehydrogenase	8.11	6.37	-1.73	0	6.36	6.36
	CATMA2A20370	AT2G21730	Arath;CAD7	cinnamyl alcohol dehydrogenase	8.59	7.74	-0.85	0.00783	7.43	7.43
	CATMA2A20490	AT2G21890	Arath;CAD8	cinnamyl alcohol dehydrogenase	7.69	7.69			7.04	7.04
	CATMA1A61900	AT1G72680	Arath;CAD9	cinnamyl alcohol dehydrogenase	7.82	7.82			7.44	7.44
	CATMA4A39480	AT4G37970	Arath;CAD3	cinnamyl alcohol dehydrogenase	5,95	5,95			6,51	6,51
