# Supplementary material for: Transcriptomic analysis of Arabidopsis developing stems: a close-up on cell wall genes
Source: BMC Plant Biol. 2009 Jan 16;9:6. doi: 10.1186/1471-2229-9-6 (PMC2649120; doi:10.1186/1471-2229-9-6)
Supplement: Additional file 3 — Genes encoding secreted proteins expressed at a moderate or high level in stems at three different stages of development. The data provide level of transcripts of genes encoding secreted proteins at a moderate or high level in stems. Stems were analyzed at three different stages of development: (d2) young elongating stems at stage 5.10 (3–5 cm), (d10) intermediate stage 6.10 (8–12 cm), and (mature) mature stems at stage 6.9 (20–24 cm) according to Boyes et al. [96]. Levels of expression are expressed as log2 of signal mean intensity. Subcellular localization was predicted using PSORT , TargetP and Aramemnon . Functional domains were predicted using InterProScan . Only PFAM(PF) and Prosite (PS) domains are mentioned. [file 1471-2229-9-6-S3.xls]

## Sheet: Table S3
	Stems were analyzed at three different stages of development: (d2) young elongating stems at stage 5.10 (3–5 cm), (d10) intermediate stage 6.10 (8–12 cm),
	and (mature) mature stems at stage 6.9 (20–24 cm) according to Boyes et al. (2001).
	Levels of expression are expressed as log2 of signal mean intensity.
	Subcellular localization was predicted using PSORT (http://psort.ims.u-tokyo.ac.jp/form.html), TargetP (http://www.cbs.dtu.dk/services/TargetP/) and Aramemnon (http://aramemnon.botanik.uni-koeln.de/).
	Functional domains were predicted using InterProScan (http://www.ebi.ac.uk/InterProScan/). Only PFAM (PF) and Prosite (PS) domains are mentioned.
	Colour code:			level of expression >10					positive statistically significant difference (p-value<0.05)
				9< level of expression <10					negative statistically significant difference (p-value<0.05)
				background< level of expression <9
				level of expression<background					25 genes encoding proteins identified in proteomic study (Minic et al. 2007)
		level of expression								accession number	proposed protein name	subcellular localization				functional domains
		d2	d10	d10/d2	p-value	d10	mature	mature/ d10	p-value	AGI		PSORT	TargetP	signal peptide	Aramemnon	PFAM, Prosite
	proteins acting on carbohydrates (PAC)
	PAC1	7.66	8.95	1.3	1.92e-10	8.22	10.3401	2.12	0	At1g61810	glycoside hydrolase family 1	outside (0.820)	secretory pathway (0.928)	1-22	no	PF00232: Glycosyl hydrolase family 1, PS00572: Glycosyl hydrolases family 1 active site, PS00653: Glycosyl hydrolases family 1 N-terminal signature
	PAC2	9.93	9.93	0	1	9.75	9.75	0	1	At5g26000	glycoside hydrolase family 1	outside (0.820)	secretory pathway (0.963)	1-28	no	PF00232: Glycosyl hydrolases family 1
	PAC3	9.09	9.09	0	1	8.85	7.84	-1	0.000206	At3g60130	glycoside hydrolase family 1	outside (0.982)	secretory pathway (0.689)	1-21	no	PF00232: Glycosyl hydrolases family 1
	PAC4	11.1396	11.1396	0	1	11.36	8.39	-2.97	0	At3g18080	glycoside hydrolase family 1	outside (0.370)	secretory pathway (0.374)	1-23	no	PF00232: Glycosyl hydrolases family 1
	PAC5	9.78	9.78	0	1	8.97	10.5615	1.59	0	At1g52400	glycoside hydrolase family 1 (BGL1: beta-glucosidase)	outside (0.820)	secretory pathway (0.946)	1-21 or 1-26	no	PS00014: Endoplasmic reticulum targeting sequence, PF00232: Glycosyl hydrolase family 1, PS00653: Glycosyl hydrolases family 1 N-terminal signature
	PAC6	10.776	10.776	0	1	10.03	10.0312	0	1	At5g10560	glycoside hydrolase family 3	plasma membrane (0.460)	secretory pathway (0.311)	1-18	no	PF00933: Glycosyl hydrolase family 3 N terminal domain, PF01915: Glycosyl hydrolase family 3 C terminal domain
	PAC7	9.18	9.18	0	1	8.83	7.97	-0.86	0.0194	At5g49360	glycoside hydrolase family 3	outside (0.820)	secretory pathway (0.933)	1-30	no	PF00933: Glycosyl hydrolase family 3 N terminal domain, PF01915: Glycosyl hydrolase family 3 C terminal domain
	PAC8	9.3	8.5	-0.8	0.0418	7.69	7.69	0	1	At1g64390	glycoside hydrolase family 9	outside (0.820)	secretory pathway (0.973)	1-22	no	PF00759: Glycosyl hydrolases family 9
	PAC9	12.5899	12.5899	0	1	12.74	9.35	-3.4	0	At2g06850	glycoside hydrolase family 16 (AtXTH4)	outside (0.820)	secretory pathway (0.923)	1-24	no	PS01034: Glycosyl hydrolases active sites; PF00722: glycoside hydrolase family 16; PF06955: Xyloglucan endotransglycosylase (XET) C-terminus
	PAC10	9.42	9.42	0	1	nd	nd	nd	nd	At4g14130	glycoside hydrolase family 16 (AtXTH15)	outside (0.743)	secretory pathway (0.986)	2025-01-01	no	PF00933: Glycosyl hydrolase family 3 N terminal domain, PF01915: Glycosyl hydrolase family 3 C terminal domain
	PAC11	9.18	9.18	0	1	8.76	6.32	-2.44	0	At4g30290	glycoside hydrolase family 16 (AtXTH19)	outside (0.652)	secretory pathway (0.929)	1-21	no	PF00722: Glycosyl hydrolases family 16, PF06955: Xyloglucan endo-transglycosylase (XET) C-terminus
	PAC12	10.1367	10.1367	0	1	10.42	10.4189	0	1	At2g01850	glycoside hydrolase family 16 (AtXTH27)	outside (0.819)	secretory pathway (0.971)	1-20	no	PF00722: Glycosyl hydrolases family 16, PF06955: Xyloglucan endo-transglycosylase (XET) C-terminus
	PAC13	10.597	9.27	-1.33	3.85e-11	10.1	8.76	-1.33	4.4e-10	At4g30270	glycoside hydrolase family 16 (AtXTH24)	outside (0.800)	secretory pathway (0.975)	1-21	no	PF00722: Glycosyl hydrolases family 16, PS01034: Glycosyl hydrolases family 16 active sites, PF06955: Xyloglucan endo-transglycosylase (XET) C-terminus
	PAC14	7.94	9.43	1.5	0	8.82	8.82	0	1	At1g14720	glycoside hydrolase family 16 (AtXTH28)	outside (0.757)	secretory pathway (0.971)	1-20	no	PF00722: Glycosyl hydrolases family 16, PS01034: Glycosyl hydrolases family 16 active sites, PF06955: Xyloglucan endo-transglycosylase (XET) C-terminus
	PAC15	11.0546	9.34	-1.21	1.04e-08	9.17	9.17	0	1	At2g36870	glycoside hydrolase family 16 (AtXTH32)	endoplasmic reticulum (0.820)	secretory pathway (0.818)	1-19 or 1-24	no	PF00722: Glycosyl hydrolases family 16, PF06955: Xyloglucan endo-transglycosylase (XET) C-terminus
	PAC16	10.2303	9.23	-1	4.74e-05	8.78	7.24	-1.54	0	At3g07320	glycoside hydrolase family 17	outside (0.790)	secretory pathway (0.482)	1-19	no	PF00332: Glycosyl hydrolases family 17, PS00587: Glycosyl hydrolases family 17 signature, PF07983: X8 domain
	PAC17	9.39	8.39	-1	4.6e-05	7.8	7.8	0	1	At2g27500	glycoside hydrolase family 17	plasma membrane (0.768)	secretory pathway (0.825)	1-26	yes	PF00332: Glycosyl hydrolases family 17, PS00587: Glycosyl hydrolases family 17 signature
	PAC18	8.89	8.89	0	1	9.2	9.2	0	1	At2g26600	glycoside hydrolase family 17	plasma membrane (0.640)	secretory pathway (0.991)	1-22	yes (GPI anchor)	PF00332: Glycosyl hydrolases family 17, PS00587: Glycosyl hydrolases family 17 signature
	PAC19	11.7165	10.8294	-0.89	0.00271	10.29	10.2861	0	1	At5g42100	glycoside hydrolase family 17	endoplasmic reticulum (0.820), plasma membrane (0.190)	secretory pathway (0.982)	1-25	yes (GPI anchor)	PF00332: Glycosyl hydrolases family 17, PS00639: Eukaryotic thiol (cysteine) proteases histidine active site, PS00587: Glycosyl hydrolases family 17 signature
	PAC20	9.19	9.19	0	1	9.06	9.06	0	1	At5g42720	glycoside hydrolase family 17	plasma membrane (0.919)	secretory pathway (0.911)	1-22	yes (GPI anchor)	PF00332: Glycosyl hydrolases family 17, PS00587: Glycosyl hydrolases family 17 signature
	PAC21	9.12	9.12	0	1	8.75	8.75	0	1	At5g58090	glycoside hydrolase family 17	outside (0.623)	secretory pathway (0.919)	1-21	yes (GPI anchor)	PF00332: Glycosyl hydrolases family 17, PS00587: Glycosyl hydrolases family 17 signature, PF07983: X8 domain
	PAC22	9.53	9.53	0	1	8.8	8.8	0	1	At1g64760	glycoside hydrolase family 17	plasma membrane (0.640)	secretory pathway (0.966)	1-24	yes (GPI anchor)	PF00332: Glycosyl hydrolases family 17, PS00587: Glycosyl hydrolases family 17 signature, PF07983: X8 domain
	PAC23	10.8859	10.8859	0	1	10.56	10.5635	0	1	At1g05850	glycoside hydrolase family 19 (chitinase class I) (ELP: ectopic deposition of lignin in pith) (AtCTL1)	endoplasmic reticulum (0.820)	secretory pathway (0.985)	1-26	no	PF00182: Chitinase class I, IPR000726: Glycoside hydrolase, family 19, catalytic
	PAC24	9.07	9.07	0	1	8.54	8.54	0	1	At1g05590	glycoside hydrolase family 20	outside (0.820)	secretory pathway (0.976)	1-28	no	PF00728: Glycoside hydrolases family 20, catalytic domain, PF02839: Glycoside hydrolase family 20, domain 2
	PAC25	10.8966	10.8966	0	1	10.78	10.7847	0	1	At5g08380	glycoside hydrolase family 27	plasma membrane (0.685), endoplasmic reticulum (0.640)	secretory pathway (0.928)	1-27	no	Glycoside hydrolase family 27, PF02065: Melibiase, PS00512: Alpha-galactosidase signature
	PAC26	9.71	9.71	0	1	9.55	8.13	-1.42	1.1e-11	At5g08370	glycoside hydrolase family 27	outside (0.537)	secretory pathway (0.909)	1-25	no	PF02065: Melibiase
	PAC27	10.4574	10.4574	0	1	9.8	7.39	-2.41	0	At4g23820	glycoside hydrolase family 28 (polygalacturonase)	outside (0.518)	secretory pathway (0.986)	1-22 or 1-20	no	PF00295: Glycosyl hydrolases family 28
	PAC28	10.1737	10.1737	0	1	9.36	9.36	0	1	At5g41870	glycoside hydrolase family 28 (polygalacturonase)	outside (0.623)	secretory pathway (0.989)	1-21	no	PF00295: Glycosyl hydrolases family 28
	PAC29	11.2111	12.5537	1.34	2.2e-11	11.63	11.6251	0	1	At1g80170	glycoside hydrolase family 28 (polygalacturonase)	outside (0.820)	secretory pathway (0.890)	1-25 or 1-28	no	PS00502: Polygalacturonase active site; PF00295: Glycosyl hydrolases family 28
	PAC30	9.01	9.01	0	1	8.85	7.26	-1.59	0	At1g68560	glycoside hydrolase family 31	outside (0.820)	secretory pathway (0.982)	1-27	no	PF01055: Glycosyl hydrolases family 31
	PAC31	10.9927	10.9927	0	1	10.77	8.31	-2.46	0	At1g45130	glycoside hydrolase family 35	endoplasmic reticulum (0.820)	secretory pathway (0.987)	1-23	no	PF01301: Glycosyl hydrolases family 35, PS01182: Glycosyl hydrolases family 35 putative active site
	PAC32	9.64	11.2327	1.6	0	10.69	10.6873	0	1	At5g56870	glycoside hydrolase family 35	outside (0.820)	secretory pathway (0.963)	1-22 or 1-27	no	PF01320: Glycosyl hydrolases family 35, PS01182: Glycosyl hydrolases family 35 putative active site
	PAC33	9.2	9.2	0	1	8.84	7.78	-1.05	3.55e-05	At3g52840	glycoside hydrolase family 35	outside (0.571)	secretory pathway (0.979)	1-27	no	PF01301: Glycosyl hydrolases family 35, PS01182: Glycosyl hydrolases family 35 putative active site
	PAC34	9.99	11.2017	1.21	1.02e-08	10.43	10.4254	0	1	At3g26720	glycoside hydrolase family 38	outside (0.820)	secretory pathway (0.936)	1-22	no	PF01074: Glycosyl hydrolases family 38 N-terminal domain, PS00217: Sugar transport proteins signature 2, PF07748: Glycosyl hydrolases family 38 C-terminal domain
	PAC35	10.617	10.617	0	1	10.24	10.2446	0	1	At1g04680	polysaccharide lyase family 1	outside (0.820)	secretory pathway (0.929)	1-20	no	PF00544: Pectate lyase
	PAC36	11.1016	11.1016	0	1	10.44	12.1012	1.66	0	At4g24780	polysaccharide lyase family 1	outside (0.820)	secretory pathway (0.978)	1-24	no	PF00544: Pectate lyase
	PAC37	10.9282	10.9282	0	1	10.65	7.11	-3.53	0	At5g48900	polysaccharide lyase family 1	outside (0.820)	secretory pathway (0.939)	1-25	no	PF00544: Pectate lyase
	PAC38	9.54	8.72	-0.82	0.0201	8.18	6.53	-1.65	0	At3g07010	polysaccharide lyase family 1	outside (0.820)	secretory pathway (0.974)	1-24	no	PF00544: Pectate lyase
	PAC39	9.33	9.33	0	1	8.74	8.74	0	1	At1g67750	polysaccharide lyase family 1	outside (0.820)	secretory pathway (0.969)	1-27	no	PF00544: Pectate lyase
	PAC40	11.78	11.78	0	1	11.38	9.57	-1.80293	0	At3g49220	carbohydrate esterase family 8 (pectin methylesterase)	endoplasmic reticulum (0.600)	other (0.370)		yes	PF01095: Pectin methylesterase, PF04043: PMEI
	PAC41	11.26	11.26	0	1	10.71	9.18	-1.53	0	At2g43050	carbohydrate esterase family 8 (pectin methylesterase)	endoplasmic reticulum (0.820)	secretory pathway (0.306)	1-33	yes	PF01095: Pectin methylesterase, PF04043: PMEI
	PAC42	10.21	10.21	0	1	10.3	8.4	-1.9	1	At3g14310	carbohydrate esterase family 8 (pectin methylesterase) (AtPME3)	plasma membrane (0.460)	secretory pathway (0.223)	1-37	yes	PF01095: Pectin methylesterase, PF04043: PMEI
	PAC43	9.04	9.04	0	1	8.95	8.95	0	1	At1g53840	carbohydrate esterase family 8 (pectin methylesterase) (AtPME1)	plasma membrane (0.790)	other (0.959)		yes	PF01095: Pectin methylesterase, PF04043: PMEI
	PAC44	10.0348	10.953	0.92	0.000962	10.62	9.08	-1.54	0	At3g05910	carbohydrate esterase family 13 (pectin acetylesterase)	outside (0.820)	secretory pathway (0.894)	1-16 or 1-20	no	PF03283: Pectinacetylesterase
	PAC45	9.19	9.19	0	1	8.91	8.06	-0.86	0.0196	At4g19410	carbohydrate esterase family 13 (pectin acetylesterase)	outside (0.820)	secretory pathway (0.986)	1-23	no	PF03283: Pectinacetylesterase
	PAC46	10.2113	10.2113	0	1	9.81	9.81	0	1	At1g69530	expansin (AtEXPA1)	outside (0.466)	secretory pathway (0.538)	1-13 or 1-16	no	PF03330: Rare lipoprotein A (RlpA)-like double-psi beta-barrel, PS50842: Expansin, family-45 endoglucanase-like domain profile, PF01357: Pollen allergen , PS50843: Expansin, Cellulose-binding-like domain profile
	PAC47	9.56	8.59	-0.97	0.000133	7.45	7.45	0	1	At2g28950	expansin (AtEXPA6)	outside (0.820)	secretory pathway (0.807)	1-20	no	PF03330: Rare lipoprotein A (RlpA)-like double-psi beta-barrel, PS50842: Expansin, family-45 endoglucanase-like domain profile, PF01357: Pollen allergen , PS50843: Expansin, Cellulose-binding-like domain profile
	PAC48	9.08	9.08	0	1	9.26	6.53	-2.73	0	At2g40610	expansin (AtEXPA8)	outside (0.370)	secretory pathway (0.809)	1-25	no	PF03330: Rare lipoprotein A (RlpA)-like double-psi beta-barrel, PS50842: Expansin, family-45 endoglucanase-like domain profile, PF01357: Pollen allergen , PS50843: Expansin, Cellulose-binding-like domain profile
	PAC49	9.4	9.4	0	1	9.32	9.32	0	1	At5g02260	expansin (AtEXPA9)	plasma membrane (0.685)	secretory pathway (0.949)	1-21	no	PF03330: Rare lipoprotein A (RlpA)-like double-psi beta-barrel, PS50842: Expansin, family-45 endoglucanase-like domain profile, PF01357: Pollen allergen , PS50843: Expansin, Cellulose-binding-like domain profile
	PAC50	11.0061	11.0061	0	1	10.96	10.9598	0	1	At2g03090	expansin (AtEXPA15)	outside (0.820)	secretory pathway (0.987)	1-25	no	PF03330: Rare lipoprotein A (RlpA)-like double-psi beta-barrel; PS50842: Expansin, family-45 endoglucanase-like domain profile; PF01357: Pollen allergen; PS50843: Expansin, Cellulose-binding-like domain profile
	PAC51	9.61	9.61	0	1	9.1	10.2881	1.19	2.42e-07	At4g28250	expansin (AtEXPB3)	outside (0.820)	secretory pathway (0.933)	1-23 or 1-25	no	PF03330: Rare lipoprotein A (RlpA)-like double-psi beta-barrel; PS50842: Expansin, family-45 endoglucanase-like domain profile; PF01357: Pollen allergen; PS50843: Expansin, Cellulose-binding-like domain profile
	oxidoreductases (OR)
	OR1	9.79	9.79	0	1	9.97	9.97	0	1	At2g37130	peroxidase (AtPrx21)	outside (0.820)	secretory pathway (0.986)	1-28	no	PS50873: Plant heme peroxidase family profile; PF00141: Peroxidase
	OR2	11.1091	11.1091	0	1	10.81	10.8143	0	1	At4g21960	peroxidase (AtPrx42)	outside (0.633)	secretory pathway (0.970)	1-23 or 1-21	no	PS50873: Plant heme peroxidase family profile; PF00141: Peroxidase
	OR3	10.09	10.09	0	1	8.98	12.57	3.59	0	At4g33870	peroxidase (AtPrx48)	plasma membrane (0.685)	secretory pathway (0.988)	1-18 or 1-20	yes	PS50873: Plant heme peroxidase family profile; PF00141: Peroxidase
	OR4	10.7219	10.7219	0	1	10.63	9.59	-1.04	5.28e-05	At5g64120	peroxidase (AtPrx71)	outside (0.820)	secretory pathway (0.575)	1-23	no	PF00141: Peroxidase , PS00435: Peroxidases proximal heme-ligand signature, PS00436: Peroxidases active site signature, PS50873: Plant heme peroxidase family profile
	OR5	9.46	8.49	-0.98	0.000123	6.39	6.39	0	1	At4g12420	SKU5 (multicopper oxidase)	plasma membrane (0.919)	secretory pathway (0.989)	1-20	yes (GPI anchor)	PF00394: Multicopper oxidase, , PF07731: Multicopper oxidase type 2, PF07732: Multicopper oxidase type 3
	OR6	10.342	10.342	0	1	9.88	8.72	-1.16	7.57e-07	At1g76160	homolog to SKU5 (SKS5) (multicopper oxidase domain)	outside (0.820)	secretory pathway (0.994)	1-23	no	PF00394: Multicopper oxidase, PF07731: Multicopper oxidase, PF07732: Multicopper oxidase type 3
	OR7	9.26	9.26	0	1	8.13	8.13	0	1	At1g41830	homolog to SKU5 (SKS6) (multicopper oxidase domain)	outside (0.681)	secretory pathway (0.973)	1-24	no	PF00394: Multicopper oxidase, PF07731: Multicopper oxidase, PF07732: Multicopper oxidase type 3
	OR8	10.0862	11.2516	1.17	7.53e-08	10.19	11.164	0.97	0.000567	At2g38080	homolog to laccase (AtLAC4)	outside (0.623)	secretory pathway (0.941)	1-19 or 1-24	no	PF00394: Multicopper oxidase, PS00079: Multicopper oxidases signature 1, PS00080: Multicopper oxidases signature 2, PF07731: Multicopper oxidase type 2, PF07732: Multicopper oxidase type 3
	OR9	8.18	9.02	0.84	0.0119	8.16	8.16	0	1	At5g03260	homolog to laccase (AtLAC11)	outside (0.820)	secretory pathway (0.983)	1-23	no	PF00394: Multicopper oxidase, , PF07731: Multicopper oxidase type 2, PF07732: Multicopper oxidase type 3
	OR10	8.17	9.21	1.04	1.4e-05	8.69	8.69	0	1	At5g05390	homolog to laccase (AtLAC12)	outside (0.820)	secretory pathway (0.991)	1-24	no	PF00394: Multicopper oxidase, , PF07731: Multicopper oxidase type 2, PF07732: Multicopper oxidase type 3
	OR11	9.26	11.43	2.17	0	10.7195	10.7195	0	1	At5g60020	homolog to laccase (AtLAC17)	endoplasmic reticulum (0.820)	secretory pathway (0.727)	1-22	no	PF00394: Multicopper oxidase, PS00079: Multicopper oxidases signature 1, PS00080: Multicopper oxidases signature 2, PF07731: Multicopper oxidase type 2, PF07732: Multicopper oxidase type 2
	OR12	9.44	9.44	0	1	8.58	8.58	0	1	At5g21105	homolog to multicopper oxidase	outside (0.709)	secretory pathway (0.834)	1-19	no	PF00394: Multicopper oxidase, , PF07731: Multicopper oxidase type 2, PF07732: Multicopper oxidase type 3
	OR13	13.2614	13.2614	0	1	12.73	9.16	-3.57	0	At1g72610	homolog to germin (GLP1)	outside (0.485)	secretory pathway (0.637)	1-17	no	PS00725: Germin family signature; PF00190: cupin
	OR14	13.0804	13.0804	0	1	12.64	12.6393	0	1	At5g03460	homolog to germin (GLP1)	outside (0.485)	secretory pathway (0.637)	1-17	no	PS00725: Germin family signature; PF00190: cupin
	OR15	12.7	10.7322	-1.97	0	10.53	7.36	-3.17	0	At5g20630	homolog to germin (AtGER3)	plasma membrane (0.460)	secretory pathway (0.922)	1-20	yes	PF00190: cupin
	OR16	11.4341	11.4341	0	1	10.8783	10.8783	0	1	At1g79940	expressed protein (DnaJ domain, FAD binding site)	endoplasmic reticulum (0.685), plasma membrane (0.640)	secretory pathway (0.696)	1-26	yes	PF00226: DnaJ domain , PS50076: dnaJ domain profile, PF02889: Sec63 domain, PS00862: Oxygen oxidoreductases covalent FAD-binding site
	interaction domain (ID)
	ID1	10.6239	12.2705	1.65	0	11.6881	11.6881	0	1	At1g78830	homolog to lectin (curculin-like, mannose-binding)	outside (0.820)	secretory pathway (0.962)	1-22	no	PS50927: Bulb-type lectin domain profile; PF01453: D-mannose binding lectin
	ID2	9.78	9.78	0	1	9.46	9.46	0	1	At1g78820	homolog to lectin (curculin-like, mannose-binding)	outside (0.805)	secretory pathway (0.887)	1-22	no	PS50927: Bulb-type lectin domain profile; PF01453: D-mannose binding lectin
	ID3	10.1478	10.1478	0	1	8.9	8.9	0	1	At5g01090	homolog to lectin (legume lectin)	plasma membrane (0.460)	secretory pathway (0.975)	1-24	yes	PF00139: Legume lectin domain
	ID4	9.47	8.5	-0.96	0.000195	8.16	7.22	-0.94	0.00172	At3g54080	homolog to lectin (legume lectin)	plasma membrane (0.460)	secretory pathway (0.993)	1-29	yes	PF00139: Legume lectin domain
	ID5	12.0977	12.0977	0	1	11.9692	11.9692	0	1	At1g69295	expressed protein	plasma membrane (0.919)	secretory pathway (0.841)	1-19	yes (GPI anchor)	PF07983: X8 domain (carbohydrate binding ?)
	ID6	9.08	9.08	0	1	8.82	7.02	-1.8	0	At1g26450	expressed protein	plasma membrane (0.919)	secretory pathway (0.927)	1-19	yes (GPI anchor)	PF07983: X8 domain (carbohydrate binding ?)
	ID7	9.11	10.6335	1.52	0	10.7	10.7	0	1	At1g21680	expressed protein (WD40-like Beta Propeller Repeat )	outside (0.370)	secretory pathway (0893)	1-21	no	PF07676: WD40-like Beta Propeller Repeat
	ID8	9.88	9.88	0	1	9.54	9.54	0	1	At3g09090	expressed protein (FG-GAP domain)	plasma membrane (0.460)	secretory pathway (0643)	1-24	no	PF01839: FG-GAP (fold into beta propeller structure)
	ID9	11.8997	11.8997	0	1	11.59	12.5287	0.94	0.00169	At1g71950	homolog to protease inhibitor	outside (0.820)	secretory pathway (0.983)	1-25 or 1-34	no	PF05922: subtilisin N-terminal Region
	ID10	9.72	9.72	0	1	9.2	9.2	0	1	At4g16500	homolog to protease inhibitor (cystatin)	vacuole (0.900), outside (0.820)	secretory pathway (0.929)	1-22	no	PF00031: Cystatin
	ID11	8.48	8.48	0	1	7.73	9.12	1.39	4.4e-11	At2g43530	homolog to protease inhibitor	vacuole (0.900), outside (0.733)	secretory pathway (0.993)	1-29	no	PF00537: Scorpion toxin-like domain
	ID12	8.34	9.23	0.89	0.00234	8.69	7.17	-1.52	0	At5g64620	homolog to pectin methylesterase inhibitor	outside (0.820)	secretory pathway (0.840)	1-23	no	PF4043: PMEI
	ID13	9.01	9.01	0	1	8.23	6.66	-1.58	0	At5g62350	homolog to pectin methylesterase inhibitor	outside (0.820)	secretory pathway (0.857)	1-25	no	PF4043: PMEI
	ID14	9.25	8.38	-0.86	0.00594	8.08	6.56	-1.52	0	At4g25260	homolog to pectin methylesterase inhibitor	outside (0.820)	secretory pathway (0.981)	1-24	no	PF4043: PMEI
	ID15	8.33	8.33	0	1	8.07	9.06	1	0.000255	At2g47670	homolog to pectin methylesterase inhibitor	outside (0.820)	secretory pathway (0.941)	1-30	no	PF4043: PMEI
	ID16	9.04	9.04	0	1	8.99	8.99	0	1	At2g01610	homolog to pectin methylesterase inhibitor	outside (0.820)	secretory pathway (0.982)	1-27	no	PF4043: PMEI
	ID17	9.92	9.92	0	1	9.57	9.57	0	1	At3g52370	homolog to fasciclin	outside (0.595)	secretory pathway (0.863)	1-20	no	PF02469: Fasciclin
	ID18	9.65	10.4509	0.8	0.0377	10.3	10.3	0	1	At2g15320	expressed protein (LRR domain)	outside (0.820)	secretory pathway (0.377)	1-16 or 1-18	no	PF00560: Leucine Rich Repeat
	ID19	9.04	9.04	0	1	9.01	8.02	-0.99	0.00038	At3g19320	expressed protein (LRR domain)	vacuole (0.870), outside (0.690)	secretory pathway (0.769)	1-22	no	PF00560: Leucine Rich Repeat
	ID20	9.43	9.43	0	1	8.65	8.65	0	1	At1g49750	expressed protein (LRR domain)	vacuole (0.850), outside (0.766)	secretory pathway (0.239)	1-22	no	PF00560: Leucine Rich Repeat
	ID21	8.07	9.3	1.24	3.03e-09	8.47	8.47	0	1	At1g33600	expressed protein (LRR domain)	vacuole (0.865), outside (0.820)	secretory pathway (0.989)	1-25	no	PF00560: Leucine Rich Repeat, PF08263: Leucine rich repeat N-terminal domain
	ID22	9.75	9.75	0	1	8.72	6.33	-2.39	0	At5g12940	expressed protein (LRR domain)	vacuole (0.900), outside (0.820)	secretory pathway (0.985)	1-26	no	PF00560: Leucine Rich Repeat, PF08263: Leucine rich repeat N-terminal domain
	ID23	10.7198	9.42	-1.3	1.81e-10	8.98	8.98	0	1	At3g20820	expressed protein (LRR domains)	vacuole (0.861), outside (0.820)	secretory pathway (0.752)	1-19	no	PF00560: Leucine Rich Repeat, PF08263: Leucine rich repeat N-terminal domain
	signaling (S)
	S1	12.3007	10.8635	-1.44	0	10.12	11.0809	0.96	0.000856	At5g64310	arabinogalactan protein (AtAGP1)	endoplasmic reticulum (0.685), plasma membrane (0.640)	secretory pathway (0.553)	1-22	yes (GPI anchor)	none
	S2	10.4413	10.4413	0	1	10.02	8.94	-1.07	1.73e-05	At5g10430	arabinogalactan protein (AtAGP4)	plasma membrane (0.919)	secretory pathway (0.518)	1-21	yes (GPI anchor)	none
	S3	11.4207	11.4207	0	1	11.21	11.2059	0	1	At2g14890	arabinogalactan protein (AtAGP9)	plasma membrane (0.919)	chloroplast (0.393), SignalP (0.998)	1-20	yes (GPI anchor)	none
	S4	8.6	8.6	0	1	8.61	9.71	1.1	7.5e-06	At4g09030	arabinogalactan protein (AtAGP10)	plasma membrane (0.919)	secretory pathway (0.270)	1-21	yes (GPI anchor)	none
	S5	11.0823	11.0823	0	1	10.92	9.44	-1.49	0	At3g13520	arabinogalactan protein (AtAGP12)	plasma membrane (0.919)	secretory pathway (0.994)	1-20 or 1-27	yes (GPI anchor)	none
	S6	9.93	9.93	0	1	9.36	9.36	0	1	At5g11740	arabinogalactan protein (AtAGP15)	plasma membrane (0.881)	secretory pathway (0.979)	1-22 or 1-24	yes (GPI anchor)	none
	S7	10.7931	9.73	-1.07	4.33e-06	10.03	10.0282	0	1	At3g61640	arabinogalactan protein (AtAGP20)	plasma membrane (0.460)	secretory pathway (0.994)	1-18 or 1-26	yes	PF06376: Protein of unknown function (DUF1070)
	S8	9.27	9.27	0	1	9.78	9.78	0	1	At1g68725	arabinogalactan protein (AtAGP19)	plasma membrane (0.919)	secretory pathway (0.494)	1-19	yes (GPI anchor)	none
	S9	9.76	9.76	0	1	9.07	6.85	-2.22	0	At2g47930	arabinogalactan protein (AtAGP26)	plasma membrane (0.919)	secretory pathway (0.453)	1-21	yes (GPI anchor)	none
	S10	11.6181	10.7469	-0.87	0.00456	10.82	8.21	-2.61	0	At4g12730	fasciclin-like arabinogalactan protein (AtFLA2)	plasma membrane (0.919)	secretory pathway (0.867)	1-26	yes (GPI anchor)	PF02469: Fasciclin domain, PS50213: FAS1/BIgH3 domain profile
	S11	11.6533	10.7548	-0.9	0.00186	10.52	9.16	-1.36	1.16e-10	At2g04780	fasciclin-like arabinogalactan protein (AtFLA7)	plasma membrane (0.919)	secretory pathway (0.944)	1-22	yes (GPI anchor)	PF02469: Fasciclin domain, PS50213: FAS1/BIgH3 domain profile
	S12	11.1079	11.1079	0	1	11.24	9.23	-2.01	0	At2g45470	fasciclin-like arabinogalactan-protein (AtFLA8)	plasma membrane (0.919)	secretory pathway (0.936)	1-20 or 1-25	yes (GPI anchor)	PS50213: FAS1/BIgH3 domain profile (2 domains); PF02469: Fasciclin domain (2 domains)
	S13	12.0068	12.0068	0	1	12.09	8.95	-3.14	0	At1g03870	fasciclin-like arabinogalactan protein (AtFLA9)	plasma membrane (0.919)	secretory pathway (0.912)	1-25	yes (GPI anchor)	PF02469: Fasciclin domain
	S14	9.53	9.53	0	1	9.4	9.4	0	1	At5g03170	fasciclin-like arabinogalactan-protein (AtFLA11)	outside (0.743)	secretory pathway (0.814)	1-24	yes (GPI anchor)	PF02469: Fasciclin domain
	S15	11.3121	11.3121	0	1	11.06	9.13	-1.93	0	At5g60490	fasciclin-like arabinogalactan-protein (AtFLA12)	endoplasmic reticulum (0.685), plasma membrane (0.640)	secretory pathway (0.872)	1-24	yes (GPI anchor)	PF02469: Fasciclin domain, PS50213: FAS1/BIgH3 domain profile
	S16	9.94	9.94	0	1	9.43	7.59	-1.84	0	At5g44130	fasciclin-like arabinogalactan-protein (AtFLA13)	plasma membrane (0.919)	secretory pathway (0.798)	1-22	yes (GPI anchor)	PF02469: Fasciclin domain
	S17	9.39	7.71	-1.68	0	7.38	6.54	-0.85	0.0297	At5g10480	PEPINO/PASTICCINO2, putative anti-phosphatase (AtPEP/AtPAS2)	plasma membrane (0.460)	secretory pathway (0.880)	1-25	yes	PF04387: Protein tyrosine phosphatase-like protein, PTPLA
	S18	7.87	9.07	1.2	2.03e-08	8.8	8.8	0	1	At1g21270	cell wall-associated receptor kinase (AtWAK2)	plasma membrane (0.730)	secretory pathway (0.721)	1-23	yes	PF00069: Protein kinase domain, PF07645: calcium binding EGF domain, PF07714: Protein tyrosine kinase
	S19	8.65	10.2172	1.57	0	9.66	9.66	0	1	At1g51805	homolog to LRR-receptor kinase	plasma membrane (0.460)	secretory pathway (0.980)	1-20	yes	PF00069: Protein kinase domain, PS00107: Protein kinases ATP-binding region signature, PS50011: Protein kinase domain profile, PF00560: Leucine Rich Repeat, PS00108: Serine/Threonine protein kinases active-site signature
	S20	9.31	9.31	0	1	9.16	7.92	-1.24	2.67e-08	At1g49730	homolog to receptor kinase RLK/Pelle, URK-I subfamily	plasma membrane (0.460)	secretory pathway (0.948)	1-25	yes	PF00069: Protein kinase domain, PF07714: Protein tyrosine kinase
	S21	9	9	0	1	9.07	9.07	0	1	At1g70530	homolog to receptor kinase RLK/Pelle, DUF26-If subfamily	plasma membrane (0.460)	secretory pathway (0.605)	1-20	yes	PF00069: Protein kinase domain, PF01657: Domaine of unknown function DUF26
	S22	7.97	7.97	0	1	7.49	9.18	1.69	0	At4g02410	homolog to receptor kinase RLK/Pelle, L-Lectin subfamily	plasma membrane (0.460)	secretory pathway (0.977)	1-22	yes	PF00069: Protein kinase domain, PF00139: Legume lectin domain
	S23	10.4639	10.4639	0	1	10.43	10.43	0	1	At2g37710	homolog to receptor kinase RLK/Pelle, L-Lectin subfamily (AtLRK1/AtLecRK-e)	plasma membrane (0.460)	secretory pathway (0.988)	1-22	yes	PF00069: Protein kinase domain, PS00107: Protein kinases ATP-binding region signature, PS50011: Protein kinase domain profile, PF00139: Legume lectin domain, PS00108: Serine/Threonine protein kinases active-site signature
	S24	8.33	9.24	0.91	0.00132	8.82	8.82	0	1	At5g06940	homolog to receptor kinase RLK/Pelle	plasma membrane (0.460)	secretory pathway (0.942)	1-26	yes	PF00069: Protein kinase domain, PS50011: Protein kinase domain profile, PF00560: Leucine Rich Repeat, PS00108: Serine/Threonine protein kinases active-site signature, PF08263: Leucine rich repeat N-terminal domain
	S25	6.89	6.89	0	1	7	9.64	2.65	0	At2g48010	homolog to receptor kinase RLK/Pelle, RKF3 subfamily	plasma membrane (0.460)	secretory pathway (0.766)	1-20	yes	PF00069: Protein kinase domain, PS50011: Protein kinase domain profile
	S26	9.81	8.61	-1.2	1.65e-08	8.22	8.22	0	1	At2g36570	homolog to receptor kinase RLK/Pelle, LRR-III subfamily	plasma membrane (0.460)	secretory pathway (0.793)	1-21	yes	PF00069: Protein kinase domain, PS50011: Protein kinase domain profile, PF00560: Leucine Rich Repeat, PS00108: Serine/Threonine protein kinases active-site signature, PF08263: Leucine rich repeat N-terminal domain
	S27	8.74	8.74	0	1	8.35	9.24	0.89	0.00764	At3g24660	homolog to receptor kinase RLK/Pelle, LRR-III subfamily (AtTMKL1)	plasma membrane (0.460)	secretory pathway (0.810)	1-23	yes	PF07714: Protein tyrosine kinase, PF00560: Leucine Rich Repeat, PF08263: Leucine rich repeat N-terminal domain
	S28	7.41	9.55	2.14	0	8.85	8.85	0	1	At4g28490	homolog to receptor kinase RLK/Pelle, LRR-XI subfamily (AtHAESA)	plasma membrane (0.460)	secretory pathway (0.346)	1-20	yes	PF00069: Protein kinase domain, PS50011: Protein kinase domain profile, PF00560: Leucine Rich Repeat, PS00108: Serine/Threonine protein kinases active-site signature, PF08263: Leucine rich repeat N-terminal domain
	S29	9.05	9.05	0	1	8.51	8.51	0	1	At3g49670	homolog to receptor kinase RLK/Pelle (LRR-XI subfamily)	plasma membrane (0.460)	secretory pathway (0.819)	1-18	yes	PF00069: Protein kinase domain, PS50011: Protein kinase domain profile, PF00560: Leucine Rich Repeat, PS00108: Serine/Threonine protein kinases active-site signature, PF08263: Leucine rich repeat N-terminal domain
	S30	9.65	10.6941	1.05	9.53e-06	10.32	10.3199	0	1	At1g09970	homolog to receptor kinase RLK/Pelle (LRR-XI subfamily)	plasma membrane (0.460)	secretory pathway (0.737)	1-28	yes	PF00069: Protein kinase domain, PS50011: Protein kinase domain profile, PF00560: Leucine Rich Repeat, PS00108: Serine/Threonine protein kinases active-site signature, PF08263: Leucine rich repeat N-terminal domain
	S31	9.35	9.35	0	1	9.26	9.26	0	1	At1g28340	homolog to receptor kinase RLK/Pelle (LRR-XI subfamily)	plasma membrane (0.640)	secretory pathway (0.675)	1-22	yes	PF00069: Protein kinase domain, PS50011: Protein kinase domain profile, PF00560: Leucine Rich Repeat, PS00108: Serine/Threonine protein kinases active-site signature, PF08263: Leucine rich repeat N-terminal domain
	S32	9.91	9.91	0	1	8.42	8.42	0	1	At1g28440	homolog to receptor kinase RLK/Pelle, LRR-XI subfamily	plasma membrane (0.640)	secretory pathway (0.395)	1-15	yes	PF00069: Protein kinase domain, PS50011: Protein kinase domain profile, PF00560: Leucine Rich Repeat, PS00108: Serine/Threonine protein kinases active-site signature, PF08263: Leucine rich repeat N-terminal domain
	S33	9.23	9.23	0	1	9.01	9.01	0	1	At1g27190	homolog to receptor kinase RLK/Pelle, LRR-Xa subfamily	plasma membrane (0.460)	secretory pathway (0.779)	1-24	yes	PF07714: Protein tyrosine kinase, PF00560: Leucine Rich Repeat, PF08263: Leucine rich repeat N-terminal domain
	S34	10.5537	10.5537	0	1	10.27	10.2692	0	1	At4g32000	homolog to receptor-kinase RLK/Pelle (RLCK-X subfamily)	plasma membrane (0.460)	secretory pathway (0.693)	1-17 or 1-25	yes	PF00069: Protein kinase domain, PS50011: Protein kinase domain profile, PS00107: Protein kinases ATP-binding region signature, PS00108: Serine/Threonine protein kinases active-site signature
	S35	10.662	10.662	0	1	11.09	8.55	-2.54	0	At5g45800	homolog to receptor kinase RLK/Pelle (LRR-VIIb subfamily)	plasma membrane (0.460)	chloroplast (0.183), SignalP* (1.000)	1-17 or 1-17*	yes	PS50011: Protein kinase domain profile, PF07714: Protein tyrosine kinase, PF00560: Leucine rich repeat
	S36	8.83	8.83	0	1	7.77	9.13	1.36	1.32e-10	At5g58150	homolog to receptor kinase RLK/Pelle (LRR-VIIb subfamily)	plasma membrane (0.460)	secretory pathway (0.463)	1-21	yes	PS50011: Protein kinase domain profile, PF07714: Protein tyrosine kinase, PF00560: Leucine rich repeat
	S37	9.8	8.85	-0.95	0.000274	8.99	8.99	0	1	At2g40270	homolog to receptor kinase RLK/Pelle (LRR-VI subfamily)	plasma membrane (0.460)	secretory pathway (0.926)	1-23	yes	PS50011: Protein kinase domain profile, PF07714: Protein tyrosine kinase,
	S38	9.24	9.24	0	1	8.84	8.84	0	1	At1g53730	homolog to receptor kinase RLK/Pelle, LRR-V subfamily/STRUBBELIG family (AtSRF6)	plasma membrane (0.460)	secretory pathway (0.758)	1-29	yes	PF00069: Protein kinase domain, PS50011: Protein kinase domain profile, PF00560: Leucine Rich Repeat, PS00108: Serine/Threonine protein kinases active-site signature, PF08263: Leucine rich repeat N-terminal domain
	S39	9.08	9.08	0	1	8.73	8.73	0	1	At4g27300	homolog to receptor kinase RLK/Pelle, S-domain-1a subfamily	plasma membrane (0.460)	secretory pathway (0.945)	1-22	yes	PF00069: Protein kinase domain, PS50011: Protein kinase domain profile, PF00954: S-locus glycoprotein family, PF08276: PAN-like domain, PF01453: D-mannose binding lectin, PF07714: Protein tyrosine kinase
	S40	10.1319	10.1319	0	1	9.67	9.67	0	1	At2g01820	homolog to receptor kinase RLK/Pelle (LRR-IX subfamily, cyclin AtCYC18)	plasma membrane (0.460)	secretory pathway (0.821)	1-24	yes	PF08263: Leucine rich repeat N-terminal domain, PF00069: Protein kinase domain, PF07714: Protein tyrosine kinase, PF00560: Leucine Rich Repeat
	proteases (P)
	P1	10.4834	10.4834	0	1	9.58	9.58	0	1	At3g61820	homolog to aspartic protease	outside (0.628)	secretory pathway (0.828)	1-25	no	PF00026: Eukaryotic aspartyl protease, PS00141: Eukaryotic and viral aspartyl proteases active site
	P2	11.653	11.653	0	1	11.44	11.44	0	1	At1g11910	homolog to aspartic protease	outside (0.820)	secretory pathway (0.949)	1-24	no	PF00026: Eukaryotic aspartyl protease, PS00141: Eukaryotic and viral aspartyl proteases active site, PF05184: Saposin-like type B, region 1, PF03489: Saposin-like type B, region 2, PS50015: Saposin B type domain profile
	P3	9.34	9.34	0	1	9.35	9.35	0	1	At1g62290	homolog to aspartic protease	endoplasmic reticulum (0.820)	secretory pathway (0.789)	1-24	no	PF00026: Eukaryotic aspartyl protease, PS00141: Eukaryotic and viral aspartyl proteases active site, PF05184: Saposin-like type B, region 1, PF03489: Saposin-like type B, region 2, PS50015: Saposin B type domain profile
	P4	9.96	9.96	0	1	9.67	9.67	0	1	At1g66180	homolog to aspartic protease	outside (0.509)	secretory pathway (0.548)	1-22	no	PF00026: Eukaryotic aspartyl protease, PS00141: Eukaryotic and viral aspartyl proteases active site
	P5	9.36	8.3	-1.06	6.48e-06	7.98	6.63	-1.34	3.03e-10	At3g54400	homolog to aspartic protease	outside (0.595)	secretory pathway (0.409)	1-19	no	PF00026: Eukaryotic aspartyl protease, PS00141: Eukaryotic and viral aspartyl proteases active site
	P6	9.6	9.6	0	1	9.62	9.62	0	1	At5g10770	homolog to aspartic protease	plasma membrane (0.460)	secretory pathway (0.276)	1-25	no	PF00026: Eukaryotic aspartyl protease, PS00141: Eukaryotic and viral aspartyl proteases active site
	P7	10.6352	10.6352	0	1	10.25	10.2494	0	1	At3g10450	homolog to serine carboxypeptidase (SCPL7)	outside (0.728)	secretory pathway (0.959)	1-21 or 1-25	no	PF00450: Serine carboxypeptidase
	P8	9.32	9.32	0	1	8.94	8	-0.94	0.00189	At5g08260	homolog to serine carboxypeptidase (SCPL35)	outside (0.820)	secretory pathway (0.666)	1-20	no	PF00450: Serine carboxypeptidase
	P9	9.33	9.33	0	1	9.29	8.35	-0.94	0.00152	At1g28110	homolog to serine carboxypeptidase (SCPL45)	outside (0.471)	secretory pathway (0.8266)	1-24	no	PF00450: Serine carboxypeptidase
	P10	9.91	11.39	1.48	0	nd	nd	nd	nd	At4g32940	homolog to asparginyl peptidase	outside (0.820), endoplasmic reticulum (0.100)	secretory pathway (0.965)	1-29 or 1-26	no	PF01650: Peptidase C13 family
	P11	9.31	9.31	0	1	8.36	7.26	-1.1	7.82e-06	At5g51750	homolog to serine protease (subtilase) (AtSBT1.3)	outside (0.619)	secretory pathway (0.965)	1-25	no	PS00136: Serine proteases, subtilase family, aspartic acid active site, PS00138: Serine proteases, subtilase family, serine active site, PS50840: Protease-associated domain profile, PF02225: PA domain, PF00082: Subtilase family (2 domains), PF05922: Subtilisin N-terminal Region
	P12	10.7371	10.7371	0	1	10.19	11.3664	1.18	3.28e-07	At3g14067	homolog to serine protease (subtilase) (AtSBT1.4)	plasma membrane (0.460)	secretory pathway (0.798)	1-25	yes	PS00136: Serine proteases, subtilase family, aspartic acid active site, PS00138: Serine proteases, subtilase family, serine active site, PS50840: Protease-associated domain profile, PF02225: PA domain, PF00082: Subtilase family (2 domains), PF05922: Subtilisin N-terminal Region
	P13	10.2928	9.49	-0.8	0.0405	9.4	7.57	-1.84	0	At3g14240	homolog to serine protease (subtilase) (AtSBT1.5)	outside (0.504)	secretory pathway (0.664)	1-19	no	PF00082: Subtilase family, PS00138: Serine proteases, subtilase family, serine active site, PF02225: PA domain, PF05922: Subtilisin N-terminal Region
	P14	9.38	9.38	0	1	8.82	8.82	0	1	At4g34980	homolog to serine protease (subtilase) (AtSBT1.6)	outside (0.880)	secretory pathway (0.980)	1-20	no	PF00082: Subtilase family, PS00138: Serine proteases, subtilase family, serine active site, PF02225: PA domain, PF05922: Subtilisin N-terminal Region
	P15	12.6161	12.6161	0	1	12.40	12.4037	0	1	At5g67360	homolog to serine protease (subtilase) (AtSBT1.7)	vacuole (0.761), outside (0.685)	secretory pathway (0.973)	1-25 or 1-24	no	PS00879: Om/DAP/Arg decarboxylases family 2 signature 2; PS00138: Serine proteases, subtilase family, serine active site; PS50840: Protease-associated domain profile; PF02225: PA domain; PF00082: Subtilase family (2 domains); PF05922: Subtilisin N-terminal region
	P16	11.4391	10.4173	-1.02	2.37e-05	10.48	10.4824	0	1	At2g05920	homolog to serine protease (subtilase) (AtSBT1.8)	endoplasmic reticulum (0.550)	secretory pathway (0.760), SignalP (0.876)	1-26	no	PF00082: Subtilase family, PF02225: PA domain, PF05922: Subtilisin N-terminal Region
	P17	11.0602	12.0029	0.94	0.000414	11.60	11.599	0	1	At2g39850	homolog to serine protease (subtilase) (AtSBT4.1)	outside (0.781)	secretory pathway (0.933)	1-21 or 1-23	no	PS00137: Serine proteases, subtilase family, histidine active site; PS00138: Serine proteases, subtilase family, serine active site; PF00082: Subtilase family (2 domains); PF05922: Subtilisin N-terminal region
	P18	11.9575	11.9575	0	1	10.9454	10.9454	0	1	At5g43060	homolog to cysteine protease (papain family)	outside (0.685)		1-21	no	PF00396: Granulin, PS00139: Eukaryotic thiol (cysteine) proteases cysteine active site, PS00639: Eukaryotic thiol (cysteine) proteases histidine active site, PS00640: Eukaryotic thiol (cysteine) proteases asparagine active site, PF00112: Papain family cysteine protease, PF08246: Cathepsin propeptide inhibitor domain (I29)
	P19	10.24	11.77	1.52873	0	11.29	11.29	0	1	At1g02305	homolog to cysteine protease (papain family)	outside (0.714)	secretory pathway (0.972)	1-30 or 1-33	no	PS00139: Eukaryotic thiol (cysteine) proteases cysteine active site, PS00639: Eukaryotic thiol (cysteine) proteases histidine active site, PF00112: Papain family cysteine protease, PF08127: Peptidase family C1 propeptide
	P20	10.041	10.041	0	1	10.03	7.89	-2.14	0	At1g20850	homolog to cysteine protease (papain family) (XCP2: xylem cysteine peptidase)	vacuole (0.808), outside (0.786)	secretory pathway (0.987)	1-26	no	PS00139: Eukaryotic thiol (cysteine) proteases cysteine active site, PS00639: Eukaryotic thiol (cysteine) proteases histidine active site, PS00640: Eukaryotic thiol (cysteine) proteases asparagine active site, PF00112: Papain family cysteine protease, PF08246: Cathepsin propeptide inhibitor domain (I29)
	P21	12.7728	13.8334	1.06	5.37e-06	13.23	13.2347	0	1	At5g60360	homolog to cysteine protease (papain family)	outside (0.820)	secretory pathway (0.988)	1-22 or 1-21	no	PS00139: Eukaryotic thiol (cysteine) proteases cysteine active site; PS00639: Eukaryotic thiol (cysteine) proteases histidine active site; PS00640: Eukaryotic thiol (cysteine) proteases asparagine active site; PF00112: Papain family cysteine protease; PF08246: Proteinase inhibitor I29, cathepsin propeptide
	P22	9.4	10.7048	1.31	1.32e-10	10.36	10.3645	0	1	At4g01610	homolog to cysteine protease (papain family)	outside (0.820)	secretory pathway (0.992)	1-30	no	PS00639: Eukaryotic thiol (cysteine) proteases histidine active site, PF00112: Papain family cysteine protease
	P23	9.7	9.7	0	1	9.17	9.17	0	1	At5g19740	peptidase family M28	outside (0.823)	secretory pathway (0.811)	1-23	no	PF02225: PA (protease associated) domain, PF04389: Peptidase family M28, PF04253: Transferrin receptor-like dimerisation domain
	P24	9.55	9.55	0	1	9.43	9.43	0	1	At5g56650	peptidase family M20/M25/M40	outside (0.370)	secretory pathway (0.870)	1-20	no	PF01546: Peptidase family M20/M25/M40, PF07687: Peptidase dimerisation domain
	structural proteins (SP)
	SP1	12.2061	10.8417	-1.36	5.5e-12	10.25	8.26	-1.98	0	At1g04800	glycine-rich protein	vacuole (0.900), outside (0.820)	secretory pathway (0.983)	1-24 or 1-26	no	IPR002952: Eggshell protein
	SP2	10.8817	10.8817	0	1	10.93	10.929	0	1	At1g62240	glycine-rich protein	vacuole (0.900), outside (0.820)	secretory pathway (0.976)	1-17 or 1-21	no	IPR002952: Eggshell protein
	SP3	10.6857	10.6857	0	1	9.84	11.1666	1.33	5.23e-10	At2g05380	glycine-rich protein	outside (0.820)	secretory pathway (0.997)	1-19 or 1-24	no	PF07172: glycine rich protein family
	SP4	11.9347	11.9347	0	1	11.07	12.288	1.22	5.98e-08	At2g05520	glycine-rich protein	outside (0.820)	secretory pathway (0.997)	1-23	no	PF07172: glycine rich protein family
	SP5	9.77	8.61	-1.16	8.15e-08	8.4	8.4	0	1	At2g25540	glycine-rich protein	outside (0.820)	secretory pathway (0.995)	1-23	no	PF07172: glycine rich protein family
	SP6	10.9258	10.9258	0	1	11.08	8.51	-2.57	0	At5g61660	glycine-rich protein	vacuole (0.900), outside (0.566)	secretory pathway (0.661)	1-17 or 1-20	no	none
	SP7	11.4967	11.4967	0	1	10.94	7.02	-3.92	0	At2g21140	proline-rich protein (AtPRP2)	vacuole (0.900), outside (0.820)	secretory pathway (0.987)	1-26	no	PF06735: Protein of unknown function (DUF1210)
	SP8	11.0553	11.0553	0	1	10.72	10.7232	0	1	At1g28290	proline-rich protein	vacuole (0.900), outside (0.681)	secretory pathway (0.483)	1-24	no	PF01190: Pollen proteins Ole e I family
	SP9	8.93	8.93	0	1	9.42	9.42	0	1	At5g15780	proline-rich protein	endoplasmic reticulum (0.550)	secretory pathway (0.795)	1-26	no	PF01190: Pollen proteins Ole e I family
	SP10	9.33	9.33	0	1	9.61	8.13	-1.48	0	At1g23720	extensin
	SP11	10.6	10.6	0	1	10.05	10.05	0	1	At4g33980	LRR-extensin (AtPEX4)
	SP12	9.81	10.91	1.1	9.55e-07	10.45	6.41	-4.05	0	At2g15890	LRR-extensin (AtPEX3)
	SP13	10.602	10.602	0	1	10.46	10.4609	0	1	At3g24480	LRR-extensin (AtLRX4)	vacuole (0.900), outside (0.795)	secretory pathway (0.978)	1-25	no	PF00560: Leucine Rich Repeat , PF08263: Leucine rich repeat N-terminal domain
	miscellaneous (M)
	M1	10.5179	10.5179	0	1	10.36	10.3563	0	1	At2g27190	homolog to purple acid phosphatase (PAP1)	outside (0.820)	secretory pathway (0.985)	1-28	no	PF00149: Calcineurin-like phosphoesterase
	M2	11.1679	11.9932	0.83	0.0193	11.36	11.3581	0	1	At5g34850	homolog to homolog to purple acid phosphatase	outside (0.748)	secretory pathway (0.870)	1-16 or 1-22	no	PF00149: Calcineurin-like phosphoesterase
	M3	9.01	9.01	0	1	9.19	9.19	0	1	At1g07230	homolog to phosphoesterase	outside (0.556)	secretory pathway (0.729)	1-22	no	PF04185: phosphoesterase
	M4	12.0651	12.0651	0	1	11.96	11.9564	0	1	At3g53980	homolog to protease inhibitor/seed storage/LTP family	outside (0.820)	secretory pathway (0.909)	1-19 or 1-23	no	PF00234: Protease inhibitor/seed storage/LTP family
	M5	8.29	8.29	0	1	8.17	9.72	1.55	0	At5g05960	homolog to protease inhibitor/seed storage/LTP family	outside (0.460)	secretory pathway (0.799)	1-25	no	PF00234: Protease inhibitor/seed storage/LTP family
	M6	9.42	9.42	0	1	8.69	6.89	-1.8	0	At5g48490	homolog to protease inhibitor/seed storage/LTP family	plasma membrane (0.685)	secretory pathway (0.989)	1-25	no	PF00234: Protease inhibitor/seed storage/LTP family
	M7	9.63	8.51	-1.12	4.4e-07	8.11	7.08	-1.03	9.08e-05	At4g22490	homolog to protease inhibitor/seed storage/LTP family	plasma membrane (0.460)	secretory pathway (0.952)	1-22	no	PF00234: Protease inhibitor/seed storage/LTP family
	M8	9.34	9.34	0	1	9.73	8.4	-1.34	4.02e-10	At3g22120	homolog to protease inhibitor/seed storage/LTP family	vacuole (0.823), outside (0.820)	secretory pathway (0.660)	1-24	no	PF00234: Protease inhibitor/seed storage/LTP family
	M9	8.93	8.93	0	1	9.22	9.22	0	1	At1g62510	homolog to protease inhibitor/seed storage/LTP family	endoplasmic reticulum (0.820), plasma membrane (0.190)	secretory pathway (0.787)	1-25	no	PF00234: Protease inhibitor/seed storage/LTP family
	M10	11.8163	11.8163	0	1	12.16	8.43	-3.73	0	At1g12090	homolog to protease inhibitor/seed storage/LTP family	endoplasmic reticulum (0.820), plasma membrane (0.190)	secretory pathway (0.893)	1-22	no	PF00234: Protease inhibitor/seed storage/LTP family
	M11	11.218	9.4	-1.81	0	nd	nd	nd	nd	At2g10940	homolog to protease inhibitor/seed storage/LTP family	endoplasmic reticulum (0.820), plasma membrane (0.190)	secretory pathway (0.733)	1-27	no	PF00234: Protease inhibitor/seed storage/LTP family
	M12	11.6324	11.6324	0	1	11.86	9.09	-2.77	0	At2g45180	homolog to protease inhibitor/seed storage/LTP family	endoplasmic reticulum (0.685), plasma membrane (0.640)	secretory pathway (0.592), SignalP (0.998)	1-25	no	PF00234: Protease inhibitor/seed storage/LTP family
	M13	10.0485	10.0485	0	1	nd	nd	nd	nd	At3g18280	homolog to protease inhibitor/seed storage/LTP	outside (0.820)	secretory pathway (0.952)	1-28	no	PF00234: Protease inhibitor/seed storage/LTP family
	M14	10.2757	10.2757	0	1	9.72	8.77	-0.95	0.00127	At1g62790	homolog to protease inhibitor/seed storage/LTP family	mitochondry (0.850), outside (0.820)	secretory pathway (0.979)	1-25	yes (GPI anchor)	PF00234: Protease inhibitor/seed storage/LTP family
	M15	10.3192	9.49	-0.83	0.0148	9.14	7.79	-1.35	2.48e-10	At2g13820	homolog to protease inhibitor/seed storage/LTP family	plasma membrane (0.919)	secretory pathway (0.848)	1-23	yes (GPI anchor)	PF00234: Protease inhibitor/seed storage/LTP family
	M16	10.5854	9.51	-1.08	3.06e-06	9.33	7.53	-1.8	0	At1g27950	homolog to protease inhibitor/seed storage/LTP family	plasma membrane (0.640)	secretory pathway (0.989)	1-32 or 1-22	yes (GPI anchor)	PF00234: Protease inhibitor/seed storage/LTP family
	M17	10.5754	9.32	-1.26	1.36e-09	9.08	7.05	-2.02	0	At3g43720	homolog to protease inhibitor/seed storage/LTP family	plasma membrane (0.919)	secretory pathway (0.732)	1-22	yes (GPI anchor)	PF00234: Protease inhibitor/seed storage/LTP family
	M18	12.4715	10.9883	-1.48	0	11.19	7.45	-3.74	0	At2g38540	homolog to protease inhibitor/seed storage/LTP family (AtLTP1)	outside (0.820)	secretory pathway (0.980)	1-20 or 1-25	no	PS00597: Plant lipid transfer proteins signature, PF00234: Protease inhibitor/seed storage/LTP family
	M19	10.3176	9.36	-0.95	0.000275	9.45	7.23	-2.22	0	At3g51600	homolog to protease inhibitor/seed storage/LTP family (AtLTP5)	outside (0.795)	secretory pathway (0.932)	1-25	no	PS00597: Plant lipid transfer proteins signature, PF00234: Protease inhibitor/seed storage/LTP family
	M20	11.4559	10.2284	-1.23	4.99e-09	10.15	7.27	-2.88	0	At3g16370	homolog to GDSL Lipase/acylhydrolase	outside (0.724)	secretory pathway (0.984)	1-20 or 1-25	no	PF00657: GDSL-like Lipase/Acylhydrolase
	M21	10.3532	10.3532	0	1	10.11	10.1115	0	1	At1g28580	homolog to GDSL Lipase/Acylhydrolase	vacuole (0.900), outside (0.820)	secretory pathway (0.991)	1-24 or 1-28	no	PF00657: GDSL-like Lipase/Acylhydrolase
	M22	10.905	9.52	-1.39	0	9.32	8.46	-0.86	0.0221	At5g03610	homolog to GDSL Lipase/Acylhydrolase	outside (0.820)	secretory pathway (0.993)	1-26 or 1-22	no	PF00657: GDSL-like Lipase/Acylhydrolase
	M23	9.19	7.81	-1.37	5.5e-12	6.99	5.93	-1.06	3.21e-05	At5g33370	homolog to GDSL Lipase/Acylhydrolase	outside (0.795)	secretory pathway (0.986)	1-28	no	PF00657: GDSL-like Lipase/Acylhydrolase
	M24	9.69	9.69	0	1	9.76	6.66	-3.1	0	At4g28780	homolog to GDSL Lipase/Acylhydrolase	outside (0.820)	secretory pathway (0.977)	1-28	no	PF00657: GDSL-like Lipase/Acylhydrolase
	M25	9.64	9.64	0	1	9.17	7.09	-2.08	0	At1g29660	homolog to GDSL Lipase/Acylhydrolase	outside (0.700)	secretory pathway (0.927)	1-26	no	PF00657: GDSL-like Lipase/Acylhydrolase
	M26	9.64	9.64	0	1	9.31	10.32	1.01	0.000162	At3g44100	expressed protein (ML domain - MD-2-related lipid recognition domain)	outside (0.820)	secretory pathway (0.626)	1-21 or 1-24	yes (GPI anchor)	PF02221: ML domain
	M27	10.5888	10.5888	0	1	10.44	9.35	-1.08	1.29e-05	At3g11780	unknown fonction (ML domain - MD-2-related lipid recognition domain)	vacuole (0.846), outside (0.652)	secretory pathway (0.993)	1-24	no	PF02221: ML domain
	M28	8.92	8.92	0	1	9.21	9.21	0	1	At3g45040	homolog to cytidylyltransferase	plasma membrane (0.820)	secretory pathway (0.518)	1-35	yes	PF01148: Cytidylyltransferase family
	M29	9.28	9.28	0	1	8.81	8.81	0	1	At3g22845	expressed protein ( emp24/gp25L/p24 family/GOLD)	outside (0.728)	secretory pathway (0.989)	1-27	yes	PF01105: emp24/gp25L/p24 family/GOLD
	M30	10.72	10.722	0	1	9.99	9.99	0	1	At2g34250	homolog to protein transport protein (sec61)	chloroplast (0.661), plasma membrane (0.600)	secretory pathway (0.514)	1-21	yes	PF00344: eubacterial secY protein, PS00755: Protein secY signature 1
	M31	9.11	10.3835	1.27	6.21e-10	7.81	7.81	0	1	At2g15090	homolog to fatty acid elongase 1 (FAE1)	endoplasmic reticulum (0.685), plasma membrane (0.640)	secretory pathway (0.985)	1-19	yes	PF02797: Chalcone and stilbene synthases, C-terminal domain, PF08392: FAE1/Type III polyketide synthase-like protein
	M32	8.32	8.32	0	1	9.04	9.04	0	1	At5g07510	homolog to lipid-binding oleosin, glycine rich pollen coat protein (AtGRP14)	endoplasmic reticulum (0.685), plasma membrane (0.640)	secretory pathway (0.953)	1-39	yes	PF01277: Oleosin
	M33	9.84	9.84	0	1	9.58	8.28	-1.29	3.01e-09	At2g02120	homolog to gamma thionin	outside (0.820)	secretory pathway (0.992)	1-22	no	PF00304: Gamma-thionin
	M34	9.54	6.58	-2.96	0	6.21	7.58	1.36	1.16e-10	At1g75830	homolog to gamma thionin	outside (0.820)	secretory pathway (0.994)	1-24	no	PF00304: Gamma-thionin
	M35	10.2445	10.2445	0	1	9.98	9.98	0	1	At4g36010	homolog to thaumatin	plasma membrane (0.919)	secretory pathway (0.960)	1-22	yes (GPI anchor)	PF00314: Thaumatin family
	M36	11.0223	11.0223	0	1	10.34	9.16	-1.18	2.66e-07	At1g75800	homolog to thaumatin	plasma membrane (0.919)	secretory pathway (0.916)	1-22	yes (GPI anchor)	PS00316: Thaumatin family signature; PF00314: Thaumatin family
	M37	9.55	8.72	-0.83	0.0147	8.93	8.93	0	1	At5g24620	homolog to thaumatin	outside (0.781)	secretory pathway (0.945)	1-26	yes (GPI anchor)	PS00316: Thaumatin family signature; PF00314: Thaumatin family
	M38	9.05	9.05	0	1	9.4	8.32	-1.08	1.31e-05	At2g28790	homolog to thaumatin	outside (0.705)	secretory pathway (0.990)	1-21	no	PS00316: Thaumatin family signature; PF00314: Thaumatin family
	M39	7.99	7.99	0	1	7.9	9.43	1.53	0	At1g75040	homolog to thaumatin	outside (0.820)	secretory pathway (0.982)	1-23	no	PS00316: Thaumatin family signature; PF00314: Thaumatin family
	M40	10.353318	10.353318	0	1	9.9	9.9	0	1	At3g04720	pathogenesis-related protein (AtPR4)	outside (0.590)	secretory pathway (0.760)	1-21	no	PF00187: Chitin recognition protein, PS00026: Chitin recognition or binding domain signature, PS50941: Chitin-binding type-1 domain profile, PF00967: Barwin family, PS00771: Barwin domain signature 1, PS00772: Barwin domain signature 2, PS51774: Barwin domain profile
	M41	9.59	9.59	0	1	9.34	9.34	0	1	At3g03330	homolog to zinc-binding dehydrogenase	plasma membrane (0.460)	secretory pathway (0.766)	1-20	yes	PF00106: Zinc-binding dehydrogenase
	M42	10.506	10.506	0	1	10.04	10.0361	0	1	At2g39780	homolog to ribonuclease (RNS2)	outside (0.820)	secretory pathway (0.861)	1-19	no	PF00445: Ribonuclease T2 family, PS00530: Ribonuclease T2 family histidine active site 1, PS00531: Ribonuclease T2 family histidine active site 2
	M43	9.82	9.82	0	1	9.29	9.29	0	1	At1g24450	homolog to ribonuclease	outside (0.820)	secretory pathway (0.958)	1-29	no	PF00636: RNase 3 domain
	M44	9.43	9.43	0	1	8.82	7.22	-1.6	0	At1g64640	homolog to blue copper binding protein (plastocyanin domain) (AtEN8)	endoplasmic reticulum (0.685)	secretory pathway (0.972)	1-22	yes (GPI anchor)	PF02298: Plastocyanin-like domain
	M45	10.172	10.172	0	1	9.69	7.79	-1.89	0	At4g12880	homolog to blue copper binding protein (plastocyanin domain) (AtEN20)	outside (0.820)	secretory pathway (0.952)	1-18 or 1-26	no	PF02298: Plastocyanin-like domain
	M46	10.3076	10.3076	0	1	9.77	7.91	-1.86	0	At5g15350	homolog to blue copper binding protein (plastocyanin domain) (AtEN22)	outside (0.820)	secretory pathway (0.925)	1-18 or 1-26	yes (GPI anchor)	PF02298: Plastocyanin-like domain
	M47	9.71	9.71	0	1	9.08	9.08	0	1	At1g72230	homolog to blue copper binding protein (uclacyanin) (AtUCC8)	outside (0.819)	secretory pathway (0.985)	1-24	yes (GPI anchor)	PF02298: Plastocyanin-like domain
	M48	10.5132	10.5132	0	1	9.91	9.91	0	1	At1g68100	protein required for auxin conjugate sensitivity (AtIAR 1)	plasma membrane (0.640)	secretory pathway (0.987)	1-25 or 1-28	yes	PF02535: ZIP Zinc transporter
	M49	10.1422	10.1422	0	1	9.58	9.58	0	1	At3g20870	homolog to metal transporter	plasma membrane (0.640)	secretory pathway (0.617)	1-19 or 1-22	yes	PF02535: ZIP Zinc transporter
	M50	9.89	9.89	0	1	9.59	9.59	0	1	At3g08650	homolog to metal transporter	plasma membrane (0.820)	secretory pathway (0.986)	1-28	yes	PF02535: ZIP Zinc transporter
	M51	9.8	11.0281	1.23	4.43e-09	10.58	10.5763	0	1	At1g27440	homolog to exostosin	plasma membrane (0.460)	secretory pathway (0.966)	1-21	no	PF03016: Exostosin family
	M52	10.2106	10.2106	0	1	9.79	9.79	0	1	At1g58170	homolog to dirigent protein	outside (0.748)	secretory pathway (0.538)	1-16	no	PF03018: Dirigent-like protein
	M53	10.61	10.61	0	1	10.64	10.6417	0	1	At5g09440	homolog to phosphate-induced protein (phi)	outside (0.820)	secretory pathway (0.812)	1-19 or 1-23	no	PF04674: Phosphate-induced protein 1 conserved region
	M54	11.6583	11.6583	0	1	10.26	8.98	-1.28	4.17e-09	At2g17230	homolog to phosphate-induced proteins (phi-1)	endoplasmic reticulum (0.550)	secretory pathway (0.861)	1-25	no	PF04674: Phosphate-induced protein 1 conserved region
	M55	9.27	10.5687	1.3	1.48e-10	10.05	8.8	-1.25	1.82e-08	At5g51550	homolog to phosphate-induced proteins (phi-1)	outside (0.666)	secretory pathway (0.752)	1-20 or 1-25	yes	PF04674: Phosphate-induced protein 1 conserved region
	M56	9.14	9.14	0	1	8.97	8.97	0	1	At3g57030	homolog to strictosidine synthase	outside (0.820)	secretory pathway (0.969)	1-18	no	PF03088: Strictosidine synthase
	M57	8.93	8.93	0	1	9.18	9.18	0	1	At4g04800	homolog to methionine sulfoxide reductase	outside (0.820)	secretory pathway (0.993)	1-26	no	PF01641: SelR
	M58	10.5581	10.5581	0	1	10.38	10.3785	0	1	At3g51730	homolog to saposin	outside (0.820)	secretory pathway (0.977)	1-21	no	PF05184: Saposin-like type B, region 1, PF03489: Saposin-like type B, region 2, PS50015: Saposin B type domain profile,
	M59	10.0065	10.0065	0	1	9.79	9.79	0	1	At2g22860	homolog to phytosulfokine	vacuole (0.900), outside (0.820)	secretory pathway (0.959)	1-22	no	PF06404: Phytosulfokine precursor protein (PSK)
	unknown function (UF)
	UF1	10.8362	10.8362	0	1	10.45	10.4505	0	1	At1g07135	expressed protein (glycine-rich domain)	endoplasmic reticulum (0.640), plasma membrane (0.496)	secretory pathway (0.296)	1-29	yes (GPI anchor)	none
	UF2	9.58	8.62	-0.95	0.000295	8.47	7.04	-1.43	5.51e-12	At3g18050	expressed protein	plasma membrane (0.919)	secretory pathway (0.836)	1-25	yes (GPI anchor)	none
	UF3	10.0652	10.0652	0	1	9.64	7.77	-1.86	0	At4g16980	expressed protein (proline-rich domain)	plasma membrane (0.919)	secretory pathway (0.916)	1-25	yes (GPI anchor)	PS50099: Proline-rich profile
	UF4	9.89	9.89	0	1	9.67	6.9	-2.77	0	At1g12845	expressed protein	plasma membrane (0.460)	secretory pathway (0.981)	1-26	yes (GPI anchor)	none
	UF5	8.01	9.24	1.23	4.43e-09	8.96	10.9852	2.02	0	At1g31580	expressed protein	outside (0.820)	secretory pathway (0.990)	1-20 or 1-27	no	none
	UF6	9.29	9.29	0	1	8.98	11.1957	2.22	0	At1g65490	expressed protein	outside (0.820)	secretory pathway (0.917)	1-23 or 1-31	no	none
	UF7	10.0466	10.0466	0	1	9.47	9.47	0	1	At2g34585	expressed protein	plasma membrane (0.685)	secretory pathway (0.964)	1-24	no	none
	UF8	9.61	9.61	0	1	8.89	10.23	1.33	4.46e-10	At3g26960	expressed protein	outside (0.820)	secretory pathway (0.584)	1-21	no	none
	UF9	10.524	10.524	0	1	10.24	11.1977	0.96	0.000818	At3g45160	expressed protein	vacuole (0.821), outside (0.820)	secretory pathway (0.992)	1-24	no	none
	UF10	9.83	9.83	0	1	9.29	10.6151	1.32	8.42e-10	At3g47510	expressed protein	outside (0.820)	secretory pathway (0.985)	1-27 or 1-18	no	none
	UF11	10.6464	10.6539	0	1	10.96	10.1199	-0.84	0.038	At5g25265	expressed protein	plasma membrane (0.811)	secretory pathway (0.945)	1-18	no	none
	UF12	12.5883	12.5883	0	1	12.02	13.2689	1.25	1.73e-08	At5g38980	expressed protein	outside (0.820)	secretory pathway (0.980)	1-18	no	none
	UF13	10.6755	10.6755	0	1	9.65	9.65	0	1	At5g39570	expressed protein	mitochondry (0.666), plasma membrane (0.440)	secretory pathway (0.403), SignalP* (0.617)	1-42 or 1-17*	no	none
	UF14	8.58	9.69	1.11	7.39e-07	8.48	10.5552	2.08	0	At5g44580	expressed protein	vacuole (0.900), outside (0.820)	secretory pathway (0.954)	1-29	no	none
	UF15	10.3035	11.181	0.88	0.00372	10.51	11.3465	0.84	0.0362	At5g58375	expressed protein	vacuole (0.830), outside(0.820)	secretory pathway (0.971)	1-16	no	none
	UF16	8.7	8.7	0	1	8.47	10.4084	1.94	0	At5g58650	expressed protein	outside (0.820)	secretory pathway (0.929)	1-22	no	none
	UF17	9.46	9.46	0	1	8.99	8.99	0	1	At5g65880	expressed protein	plasma membrane (0.685)	secretory pathway (0.773)	1-24	no	none
	UF18	9.73	9.73	0	1	8.87	8.87	0	1	At5g52180	expressed protein	plasma membrane (0.640)	secretory pathway (0.782)	1-26	no	none
	UF19	7.24	8.28	1.03	1.69e-05	7.41	9.76	2.35	0	At4g34600	expressed protein	outside (0.820)	secretory pathway (0.989)	1-28	no	none
	UF20	8.19	8.19	0	1	7.56	9.56	2	0	At3g47295	expressed protein	outside (0.638)	secretory pathway (0.932)	1-20	no	none
	UF21	9.16	9.16	0	1	7.88	7.88	0	1	At3g26950	expressed protein	outside (0.820)	secretory pathway (0.723)	1-19	no	none
	UF22	9.17	9.17	0	1	9.01	8.02	-0.99	0.000345	At3g23760	expressed protein	outside (0.820)	secretory pathway (0.956)	1-25	no	none
	UF23	9.47	9.47	0	1	9.61	9.61	0	1	At3g22530	expressed protein	outside (0.585)	secretory pathway (0.747)	1-23	no	none
	UF24	9.03	9.03	0	1	8.75	8.75	0	1	At3g22210	expressed protein	outside (0.820)	secretory pathway (0.968)	1-28	no	none
	UF25	9.45	9.45	0	1	9.06	9.06	0	1	At2g04690	expressed protein	outside (0.820)	secretory pathway (0.947)	1-29	no	none
	UF26	9.32	9.32	0	1	8.14	8.14	0	1	At1g47310	expressed protein	outside (0.820)	secretory pathway (0.970)	1-24	no	none
	UF27	9.37	9.37	0	1	8.68	8.68	0	1	At1g28400	expressed protein	vacuole (0.900), outside (0.447)	secretory pathway (0.947)	1-25	no	none
	UF28	9.3	9.3	0	1	8.61	7.27	-1.35	2.7e-10	At1g16850	expressed protein	outside (0.820)	secretory pathway (0.989)	1-32	no	none
	UF29	9.99	9.99	0	1	9.22	9.22	0	1	At1g05720	expressed protein	outside (0.820)	secretory pathway (0.986)	1-26	no	none
	UF30	9.36	9.36	0	1	9.03	9.03	0	1	At2g12400	expressed protein	plasma membrane (0.640)	secretory pathway (0.966)	1-27	yes	none
	UF31	10.4965	10.4965	0	1	10.51	10.5079	0	1	At1g48440	expressed protein	plasma membrane (0.640)	secretory pathway (0.991)	1-23 or 1-47	yes	none
	UF32	11.3807	11.3807	0	1	11.13	11.1329	0	1	At1g65720	expressed protein	plasma membrane (0.460)	secretory pathway (0.650)	1-25	yes	none
	UF33	11.1484	12.0012	0.85	0.0082	8.89	8.89	0	1	At1g69980	expressed protein	plasma membrane (0.460)	secretory pathway (0.985)	1-19 or 1-21	yes	none
	UF34	9.84	10.7347	0.9	0.00182	10.38	10.38	0	1	At2g21185	expressed protein	plasma membrane (0.460)	secretory pathway (0.411)	1-34	yes	none
	UF35	9.31	9.31	0	1	8.63	8.63	0	1	At5g17190	expressed protein	plasma membrane (0.640)	secretory pathway (0.905)	1-29	yes	none
	UF36	10.2603	10.2603	0	1	9.48	11.5841	2.11	0	At2g25510	expressed protein	mitochondry (0.868), plasma membrane (0.700)	mitochondry (0.846), SignalP* (0.775), Predotar (ER: .98)	1-19*	yes	none
	UF37	11.6404	11.6404	0	1	11.11	11.1117	0	1	At3g13410	expressed protein	plasma membrane (0.460)	secretory pathway (0.650), SignalP (0.998)	1-20 or 1-26	yes	none
	UF38	10.6162	9.75	-0.86	0.00591	9.28	8.35	-0.93	0.00256	At3g24160	expressed protein	plasma membrane (0.640)	secretory pathway (0.423)	1-23	yes	none
	UF39	10.2343	10.2343	0	1	9.47	10.5526	1.09	1.07e-05	At4g30450	expressed protein	vacuole (0.900), outside (0.820)	secretory pathway (0.335)	1-24	yes	none
	UF40	9.66	9.66	0	1	8.52	8.52	0	1	At2g32380	expressed protein	plasma membrane (0.640)	secretory pathway (0.980)	1-28	yes	none
	UF41	9.67	9.67	0	1	9.41	9.41	0	1	At2g31090	expressed protein	plasma membrane (0.460)	secretory pathway (0.947)	1-47	yes	none
	UF42	9.41	9.41	0	1	9.35	9.35	0	1	At2g01410	expressed protein	plasma membrane (0.600)	secretory pathway (0.463)	1-36	yes	none
	UF43	9.9	9.9	0	1	9.19	9.19	0	1	At1g80860	expressed protein	plasma membrane (0.528)	secretory pathway (0.423)	1-25	yes	none
	UF44	9.54	9.54	0	1	9.37	9.37	0	1	At4g01985	expressed protein	vacuole (0.900), outside (0.820)	secretory pathway (0.790)	1-25	yes	none
	UF45	7.14	7.14	0	1	6.75	9.57	2.82	0	At5g40960	expressed protein	plasma membrane (0.919)	secretory pathway (0.915)	1-23	yes	none
	UF46	9.03	9.03	0	1	8.14	8.14	0	1	At5g40480	expressed protein	plasma membrane (0.640)	secretory pathway (0.931)	1-22	yes	none
	UF47	9.24	9.24	0	1	9.1	9.1	0	1	At5g11990	expressed protein	plasma membrane (0.881)	secretory pathway (0.645)	1-18	yes	none
	UF48	9.93	9.93	0	1	9.36	9.36	0	1	At5g11740	expressed protein	plasma membrane (0.460)	secretory pathway (0.276)	1-25	yes	none
	UF49	9.63	9.63	0	1	8.72	7.82	-0.9	0.00533	At3g62580	expressed protein	plasma membrane (0.514)	secretory pathway (0.969)	1-26	yes	none
	UF50	9.21	9.21	0	1	9.24	8.21	-1.02	0.000106	At3g55790	expressed protein	plasma membrane (0.919)	secretory pathway (0.989)	1-22	yes	none
	UF51	9.23	9.23	0	1	8.25	8.25	0	1	At3g17780	expressed protein	plasma membrane (0.640)	secretory pathway (0.984)	1-19	yes	none
	UF52	9.07	9.07	0	1	8.79	8.79	0	1	At3g09570	expressed protein	plasma membrane (0.640)	secretory pathway (0.646)	1-23	yes	PF06814: Lung seven transmembrane receptor
	UF53	10.0958	10.0958	0	1	9.94	9.94	0	1	At5g18520	expressed protein	plasma membrane (0.640)	secretory pathway (0.964)	1-24	yes	PF06814: Lung seven transmembrane receptor
	UF54	11.1051	11.1051	0	1	9.27	9.27	0	1	At3g20510	expressed protein	endoplasmic reticulum (0.685), plasma membrane (0.640)	other (0.555), secretory pathway (0.326)		yes	PF03647: Transmembrane proteins 14C
	UF55	8.89	8.89	0	1	8.54	9.42	0.88	0.00959	At1g50740	expressed protein	endoplasmic reticulum (0.685), plasma membrane (0.640)	secretory pathway (0.810)	1-21	yes	PF03647: Transmembrane proteins 14C
	UF56	10.7928	10.7928	0	1	9.73	9.73	0	1	At3g08930	expressed protein (LMBR1-like integral membrane protein)	plasma membrane (0.820)	secretory pathway (0.997)	1-26 or 1-23	yes	PF04791: LMBR1-like membrane protein
	UF57	9.06	9.06	0	1	8.2	8.2	0	1	At5g25100	expressed protein (EMP70 domain)	plasma membrane (0.640)	secretory pathway (0.860)	1-27	yes	PF02990: Endomembrane protein 70
	UF58	11.4101	11.4101	0	1	11.16	10.1934	-0.97	0.000657	At4g25570	expressed protein (cytochrome B561 family)	plasma membrane (0.640), Golgi (0.460)	secretory pathway (0.975)	1-22 or 1-37	yes	PS50939: Cytochrome b561 domain profile, PF03188: Cytochrome b561
	UF59	7.64	7.64	0	1	7.29	9.34	2.05	0	At5g61820	expressed protein	plasma membrane (0.460)	secretory pathway (0.902)	1-26	yes	PF07712: SURNod19
	UF60	9.04	9.94	0.9	0.00194	9.5	9.5	0	1	At2g32560	expressed protein (F box)	outside (0.447)	secretory pathway (0.902)	1-18	no	PF00646: F box
	UF61	9.21	9.21	0	1	8.29	8.29	0	1	At3g23805	expressed protein (RALF family)	outside (0.485)	secretory pathway (0.933)	1-22	no	PF05488: Rapid ALkalinization Factor (RALF)
	UF62	9.91	9.05	-0.86	0.00695	8.43	8.43	0	1	At5g36290	expressed protein (UPF0016)	plasma membrane (0.460)	secretory pathway (0.972)	1-25	yes	PF01169: Uncharacterized protein family UPF0016
	UF63	9.99	9.99	0	1	9.91	7.94	-1.97	0	At4g30660	expressed protein (UPF0057)	plasma membrane (0.640)	secretory pathway (0.972)	1-43	yes	PF01679: Uncharacterized protein family UPF0057
	UF64	9.3	9.3	0	1	9.05	6.85	-2.2	0	At4g30650	expressed protein (UPF0057)	plasma membrane (0.640)	secretory pathway (0.983)	1-23	yes	PF01679: Uncharacterized protein family UPF0057
	UF65	8.74	8.74	0	1	8.56	9.42	0.86	0.018	At2g24040	expressed protein (UPF0057)	plasma membrane (0.640)	secretory pathway (0.988)	1-23	yes	PF01679: Uncharacterized protein family UPF0057
	UF66	9.3	9.3	0	1	9.11	7.45	-1.66	0	At3g54040	expressed protein (PAR1 protein)	vacuole (0.900), outside (0.633)	secretory pathway (0.983)	1-23	no	PF06521: PAR1
	UF67	9.83	8.85	-0.98	0.000106	9.07	8.2	-0.87	0.0161	At1g78040	expressed protein	outside (0.820)	secretory pathway (0.893)	1-19	no	PF01190: Pollen proteins Ole e I family
	UF68	9.73	9.73	0	1	9.76	9.76	0	1	At5g18970	expressed protein (AWPM-19 family)	plasma membrane (0.640)	secretory pathway (0.686)	1-31	yes	PF05512: AWPM-19-like family
	UF69	9.03	9.03	0	1	8.09	8.09	0	1	At3g62600	expressed protein (DnaJ domain)	outside (0.820)	secretory pathway (0.990)	1-23	no	PF00226: DnaJ domain , PF01556: DnaJ C terminal region
	UF70	9.03	9.03	0	1	8.54	8.54	0	1	At5g04270	expressed protein (DHHC zinc finger domain)	plasma membrane (0.640)	secretory pathway (0.941)	1-18	yes	PF01529: DHHC zinc finger domain
	UF71	8.0742	9.51676	-1.44256	0	8.04675	8.04675	0	1	At5g41400	expressed protein (RING-finger domain)	outside (0.781)	secretory pathway (0.689)	1-28	no	PF00097: Zinc finger, C3HC4 type (RING finger), PS50089: Zinc finger RING-type profile, PF02225: PA domain
	UF72	9.36	8.31	-1.05	6.89e-06	8.26	8.26	0	1	At1g63840	expressed protein (RING-finger domain)	outside (0.805)	secretory pathway (0.920)	1-31	no	PF00097: Zinc finger, C3HC4 type (RING finger), PS50089: Zinc finger RING-type profile
	UF73	10.4628	10.4628	0	1	10.33	10.3253	0	1	At1g71980	expressed protein (RING-domain and protease-associated domains)	plasma membrane (0.460)	secretory pathway (0.918)	1-20	yes	PF00097: Zinc finger, C3HC4 type (RING finger), PS50089: Zinc finger RING-type profile, PF02225: PA domain
	UF74	9.44	9.44	0	1	8.65	7.44	-1.21	9.52e-08	At5g57655	expressed protein (xylose isomerase-like TIM barrel)	outside (0.820)	secretory pathway (0.988)	1-22	yes (GPI anchor)	PF01261: Xylose isomerase-like TIM barrel
	UF75	10.3997	10.3997	0	1	10.02	10.02	0	1	At1g32400	expressed protein (tetraspanin domain)	plasma membrane (0.640)	secretory pathway (0.974)	1-22 or 1-29	yes	PF00335: Tetraspanin family
	UF76	11.54	11.54	0	1	11.47	11.47	0	1	At2g23810	expressed protein (tetraspanin domain)	plasma membrane (0.640)	secretory pathway (0.976)	1-27	yes	PF00335: Tetraspanin family
	UF77	9.01	9.01	0	1	9	9	0	1	At3g12090	expressed protein (tetraspanin domain)	plasma membrane (0.640)	secretory pathway (0.783)	1-20	yes	PF00335: Tetraspanin family
	UF78	10.65	9.07	-1.57	0	8.59	7.07	-1.52	0	At5g13140	expressed protein	outside (0.370)	SignalP (0.679)	1-21	no	PF01190: Pollen proteins Ole e I family
	UF79	10.6295	10.6295	0	1	10.15	10.9905	0.84	0.0323	At3g47300	expressed protein (selenoprotein domain)	plasma membrane (0.460)	secretory pathway (0.934)	1-17	no	IPR011893: SelT/selW/selH selenoprotein
	UF80	10.4537	11.7873	1.33	3.3e-11	10.8052	10.8052	0	1	At1g76020	expressed protein (thioredoxin-like fold)	outside (0.418)	secretory pathway (0.707)	1-15 or 1-19	no	IPR012336: Thioredoxin-like fold
	UF81	9.62	9.62	0	1	9.39	7.89	-1.5	0	At2g22170	expressed protein (PLAT domain)	outside (0.820)	secretory pathway (0.994)	1-21	no	PF01477: PLAT/LH2 domain (membrane or lipid-associated proteins)
	UF82	9.92	9.92	0	1	9.3	9.3	0	1	At4g39730	expressed protein (PLAT domain)	plasma membrane (0.820)	secretory pathway (0.984)	1-23	no	PF01477: PLAT/LH2 domain (membrane or lipid-associated proteins)
	UF83	10.0734	10.0734	0	1	9.94	9.94	0	1	At2g20990	expressed protein (calcium dependent membrane targeting domain, CaLB protein)	plasma membrane (0.811)	secretory pathway (0.989)	1-24	no	PF00168: C2 domain, PS50004: C2 domain profile
	UF84	9.37	9.37	0	1	9.07	9.07	0	1	At1g05500	expressed protein (calcium dependent membrane targeting domain, CaLB protein)	endoplasmic reticulum (0.685), plasma membrane (0.676)	secretory pathway (0.719)	1-24	no	PF00168: C2 domain, PS50004: C2 domain profile
	UF85	10.4589	10.4589	0	1	9.82	9.82	0	1	At3g61050	expressed protein (calcium dependent membrane targeting domain, CaLB protein)	endoplasmic reticulum (0.685), plasma membrane (0.190)	secretory pathway (0.197)	1-25	yes	PF00168: C2 domain, PS50004: C2 domain profile
	UF86	8.62	9.68	1.05	6.81e-06	9.5	9.5	0	1	At1g53590	expressed protein (calcium dependent membrane targeting domain, CaLB protein)	outside (0.820)	secretory pathway (0.984)	1-21	yes	PF00168: C2 domain, PS50004: C2 domain profile
	UF87	10.2953	9.05	-1.25	2.02e-09	8.3	8.3	0	1	At1g53210	expressed protein (EF hand calcium binding domain)	plasma membrane (0.640)	secretory pathway (0.907)	1-21	yes	PF00036: EF hand, PS00018: EF-hand calcium-binding domain, PS50222: EF-hand calcium-binding domain profile, PF01699: Sodium/calcium exchanger protein
	UF88	10.2716	10.2716	0	1	7.93	7.93	0	1	At2g25110	expressed protein (MIR domain)	endoplasmic reticulum (0.550)	secretory pathway (0.784)	1-23	no	PF02815: MIR domain, PS50919: MIR domain profile
	UF89	11.4253	10.4904	-0.934899	0.000542888	9.9	9.9	0	1	At5g20520	expressed protein (alpha/beta hydrolase fold)	outside (0.820)	secretory pathway (0.957)	1-27	no	PF00561: alpha/beta hydrolase fold
	UF90	7.29	7.29	0	1	7.38	9.6	2.21	0	At1g49320	expressed protein (BURP domain)	outside (0.733)	secretory pathway (0.970)	1-24	no	PF03181: BURP domain
	UF91	11.3057	11.3057	0	1	10.05	8.79	-1.26	1.27e-08	At5g25610	expressed protein (BURP domain)	outside (0.820)	secretory pathway (0.969)	1-20	no	PF03181: BURP domain
	UF92	9.77	9.77	0	1	9.47	9.47	0	1	At5g35080	expressed protein	outside (0.709)	secretory pathway (0.939)	1-23	no	PF07915: Glucosidase II beta subunit-like protein
	UF93	10.1435	10.1435	0	1	9.9	9.9	0	1	At1g07080	expressed protein (GILT domain)	vacuole (0.850), outside (0.728)	secretory pathway (0.985)	1-19 or 1-21	no	PF03227: Gamma interferon inducible lysosomal thiol reductase (GILT)
	UF94	12.8311	13.8	0.97	0.000179	13.41	12.18	-1.22	4.93e-08	At1g78450	expressed protein (SOUL domain)	outside (0.475)	secretory pathway (0.916)	1-23 or 1-26	no	PF04832: SOUL heme-binding protein
	UF95	10.6161	9.77	-0.85	0.00929	9.28	9.28	0	1	At4g14420	expressed protein (protein associated to hypersensitive response)	plasma membrane (0.460)	secretory pathway (0.817)	1-22	yes	PF05514: HR-like lesion-inducing
	UF96	10.9363	10.9363	0	1	10.15	10.1502	0	1	At2g41470	expressed protein (embryo specific protein)	outside (0.820)	secretory pathway (0.975)	1-22 or 1-24	no	PF06232: Embryo-specific protein 3 (ATS3)
	UF97	9.08	9.08	0	1	7.73	7.73	0	1	At4g01450	expressed protein (DUF6)	endoplasmic reticulum (0.685)	secretory pathway (0.861)	1-26	yes	PF00892: Domain of unknown function DUF6
	UF98	9.07	9.07	0	1	8.54	8.54	0	1	At4g33700	expressed protein (DUF21)	plasma membrane (0.640)	secretory pathway (0.903)	1-35	yes	PF01595: Protein of unknown function DUF21, PF00571: CBS
	UF99	11.8866	11.8866	0	1	11.54	9.91	-1.63	0	At1g30360	expressed protein (DUF221)	endoplasmic reticulum (0.685), plasma membrane (0.640)	secretory pathway (0.955)	1-32	yes	PF02714: Domain of unknown function DUF221
	UF100	9.97	11.339	1.37	5.5e-12	10.56	10.56	0	1	At1g29050	expressed protein (DUF231)	outside (0.820)	secretory pathway (0.987)	1-17 or 1-29	no	PF03005: Arabidopsis proteins of unknown function DUF231
	UF101	9.57	9.57	0	1	9.45	9.45	0	1	At2g30900	expressed protein (DUF231)	outside (0.820)	secretory pathway (0.973)	1-29	no	PF03005: Arabidopsis proteins of unknown function DUF231
	UF102	9.1	9.1	0	1	8.1	8.1	0	1	At2g44210	expressed protein (DUF239)	outside (0.820)	secretory pathway (0.940)	1-25	no	PF03080: Arabidopsis proteins of unknown function DUF239
	UF103	10.326	10.326	0	1	10.4	10.3998	0	1	At3g23300	expressed protein (DUF248, methyltransferase domain?)	outside (0.820)	secretory pathway (0.947)	1-25 or 1-29	no	PF03141: Domain of unknown function DUF248, Putative methyltransferase
	UF104	9.48	9.48	0	1	9.2	7.95	-1.25	1.7e-08	At5g04160	expressed protein (DUF250)	plasma membrane (0.640)	secretory pathway (0.800)	1-21	yes	PF03151: Domain of unknown function DUF250
	UF105	9.94	9.94	0	1	9.49	9.49	0	1	At3g17430	expressed protein (DUF250)	plasma membrane (0.640)	secretory pathway (0.973)	1-25	yes	PF03151: Domain of unknown function DUF250
	UF106	9.17	9.17	0	1	8.71	8.71	0	1	At2g28315	expressed protein (DUF250)	plasma membrane (0.640)	secretory pathway (0.895)	1-40	yes	PF03151: Domain of unknown function DUF250
	UF107	10.0585	11.1104	1.05	7.55e-06	10.3345	10.3345	0	1	At5g26740	expressed protein (DUF300)	plasma membrane (0.640)	secretory pathway (0.968)	1-24	yes	PF03619: Protein of unknown function DUF300
	UF108	9.52	9.52	0	1	8.85	8.85	0	1	At5g19590	expressed protein (DUF538)	outside (0.820)	secretory pathway (0.490)	1-19	no	PF04398: Domain of unknown function DUF538
	UF109	9.66	10.6189	0.96	0.000216	10.51	9.58	-0.93	0.00257	At4g02370	expressed protein (DUF538)	outside (0.720)	secretory pathway (0.971)	1-19	no	PF04398: Protein of unknown function, DUF538
	UF110	9.52	9.52	0	1	9.01	9.01	0	1	At2g04850	expressed protein (DUF568)	plasma membrane (0.640)	secretory pathway (0.657)	1-22	yes	PF04526: Protein of unknown function, DUF568
	UF111	9.26	9.26	0	1	8.91	8.91	0	1	At1g27930	expressed protein (DUF579)	outside (0.820)	secretory pathway (0.749)	1-27	yes	PF04669: Protein of unknown function, DUF579
	UF112	11.0747	11.0747	0	1	10.88	9.93	-0.95	0.00139	At3g08030	expressed protein (DUF642)	outside (0.820)	secretory pathway (0.985)	1-21	no	PF04862: Protein of unknown function DUF642
	UF113	12.3615	12.3615	0	1	12.34	9.71	-2.63	0	At5g11420	expressed protein (DUF642)	outside (0.820)	secretory pathway (0.989)	1-22	no	PF04862: Protein of unknown function DUF642
	UF114	6.81	7.86	1.04	1.05e-05	7.4	9.26	1.86	0	At1g49470	expressed protein (DUF716)	plasma membrane (0.640)	secretory pathway (0.672)	1-28	yes	PF04819: Protein of unknownfunction DUF716
	UF115	11.1408	11.1408	0	1	10.3209	10.3209	0	1	At4g27720	expressed protein (DUF791)	endoplasmic reticulum (0.625), plasma membrane (0.640)	secretory pathway (0.854)	1-17	yes	PF05631: Protein of unknown function DUF791
	UF116	11.4588	11.4588	0	1	11.08	11.082	0	1	At2g32580	expressed protein (DUF1068)	outside (0.743)	secretory pathway (0.955)	1-25	no	PF06364: Protein of unknown function DUF1068
	UF117	10.7719	10.7719	0	1	9.85	8.95	-0.9	0.0058	At4g30996	expressed protein (DUF1068)	outside (0.820)	secretory pathway (0.962)	1-24 or 1-20	no	PF06364: Protein of unknown function DUF1068
	UF118	9.77	9.77	0	1	8.8	8.8	0	1	At4g00860	expressed protein (DUF1138)	endoplasmic reticulum (0.550)	secretory pathway (0.792)	1-18	no	PF06592: Protein of unknown function DUF1138
	UF119	10.353	10.353	0	1	10.11	10.1095	0	1	At1g27000	expressed protein (DUF1664)	endoplasmic reticulum (0.550)	secretory pathway (0.342), SignalP (0.756)*	1-18 or 1-21*	yes	PF07889: Protein of unknown function DUF1664
