# Supplementary material for: Transcriptomic analysis of Arabidopsis developing stems: a close-up on cell wall genes
Source: BMC Plant Biol. 2009 Jan 16;9:6. doi: 10.1186/1471-2229-9-6 (PMC2649120; doi:10.1186/1471-2229-9-6)
Supplement: Additional file 4 — Validation of microarray data using RT-qPCR analysis of some selected genes. Thirteen selected genes, which were significantly expressed in the microarray studies, were analyzed by Real-Time-qPCR. Analyses were performed using stems at three different stages of development: (d2) young elongating stems at stage 5.10 (3–5 cm), (d10) intermediate stage 6.10 (8–12 cm), and (mature) mature stems at stage 6.9 (20–24 cm) according to Boyes et al. [96]. Average in transcript levels were calculated and were compared for all the tested genes obtained form Real-Time-qPCR and CATMA microarray analysis. [file 1471-2229-9-6-S4.xls]

## Sheet: bilan
				micorarray data								RTQPCR
				d10				mature							d10	mature
				d2				d10				d2	d10	mature	d2	d10
ID	Spec	At1	1fonction	Ired	Igreen	Rat	Pval	Ired	Igreen	Rat	Pval	Ct	Ct	Ct	dCt	dCt
First set of experiments
CATMA3A18410	E1	AT3G18780	actin 2 (ACT2)	11.4428	11.5689	-0.126068	1	8.45869	8.1809	0.277791	1	19.6322	19.3233	20.3854			HK genes
CATMA4A26520	E1	AT4G24820	26S proteasome regulatory subunit, putative (RPN7)	10.4373	10.6616	-0.224316	1	10.1767	10.3254	-0.148712	1	21.3314	21.6483	22.1466			HK genes
CATMA3A21086	E2	AT3G21240	4-coumarate--CoA ligase 2 / 4-coumaroyl-CoA synthase 2 (4CL2)	9.71481	8.49063	1.22419	5.79856e-09	10.822	8.83529	1.98667	0	24.9866	23.8377	22.2162	1.15292	2.40161	ok
CATMA4A27740	E1	AT4G26220	caffeoyl-CoA 3-O-methyltransferase, putative	10.7225	8.41773	2.30477	0	11.1942	10.1557	1.03849	6.08001e-05	24.8286	22.8332	21.8491	1.99939	1.76417	ok
CATMA5A39800	E1	AT5G44030	cellulose synthase, catalytic subunit (IRX5)	8.40263	7.07656	1.32607	4.94664e-11	7.85554	7.68636	0.169178	1	25.3361	22.5287	24.0074	2.81132	-0.698514	ok
CATMA5A08637	E1	AT5G09870	cellulose synthase, catalytic subunit, putative	11.3571	11.1375	0.219522	1	10.9292	10.8117	0.117588	1	21.629	21.5847	22.1615	0.0483285	0.203245	ok
CATMA5A55770	E1	AT5G60020	laccase, putative / diphenol oxidase, putative	11.43	9.26444	2.16552	0	10.8606	10.5783	0.282284	1	22.2525	20.8701	21.4883	1.38645	0.161953	ok
CATMA3A16320	E1	AT3G16920	glycoside hydrolase family 19 protein	8.63664	7.70823	0.928403	0.000678816	7.66716	8.45036	-0.783203	1	22.7629	19.9788	20.9975	2.78814	-0.238601	ok
Second set of experiments
CATMA3A18410	E1	AT3G18780	actin 2 (ACT2)	11.4428	11.5689	-0.126068	1	8.45869	8.1809	0.277791	1	20.0125	19.5332	20.4862			HK genes
CATMA4A26520	E1	AT4G24820	26S proteasome regulatory subunit, putative (RPN7)	10.4373	10.6616	-0.224316	1	10.1767	10.3254	-0.148712	1	22.1481	21.5741	22.7153			HK genes
CATMA4A26470	E1	AT4G24780	pectate lyase family protein	11.2853	10.918	0.367266	1	12.1012	10.4439	1.6572	0	22.618	21.5705	20.8944	0.520844	1.72324	ok
CATMA4A36822	E1	AT4G35090	catalase 2	10.953	10.4397	0.513368	1	13.2687	9.77885	3.48989	0	27.2618	26.2203	22.7772	0.51479	4.49025	ok
CATMA5A47480	E1	AT5G51550	phosphate-responsive 1 family protein	10.5687	9.26521	1.30352	1.48399e-10	8.79886	10.0477	-1.24888	1.81953e-08	23.1279	20.9047	23.4821	1.6965	-1.5302	ok
CATMA2A35456	E1	AT2G37180	plasma membrane intrinsic protein 2C (PIP2C) / aquaporin PIP2.3 (PIP2.3) / water-stress induced tonoplast intrinsic protein (RD28)	8.37664	8.52066	-0.144026	1	10.105	7.7847	2.3203	0	24.0371	23.6099	21.3359	-0.0994772	3.32113	ok
CATMA2A38930	E1	AT2G40610	expansin, putative (EXP8)	9.2181	8.94647	0.271629	1	6.52811	9.26294	-2.73483	0	23.9953	23.3373	28.5921	0.131284	-4.20756	ok
CATMA5A18690	E1	AT5G20250	raffinose synthase family protein / seed imbibition protein, putative (din10)	9.32386	7.33456	1.98931	0	6.78962	8.85473	-2.06511	0	25.181	21.127	24.0812	3.52735	-1.90704	ok
CATMA2A32580	E1	AT2G34430	chlorophyll A-B binding protein / LHCII type I (LHB1B1)	12.5779	12.3141	0.263746	1	9.99464	12.6158	-2.62117	0	18.7397	17.963	20.3809	0.250091	-1.37076	ok
