# Supplementary material for: Transcriptomic analysis of Arabidopsis developing stems: a close-up on cell wall genes
Source: BMC Plant Biol. 2009 Jan 16;9:6. doi: 10.1186/1471-2229-9-6 (PMC2649120; doi:10.1186/1471-2229-9-6)
Supplement: Additional file 5 — Levels of expression of genes encoding cell wall proteins identified through proteomics of stems. The data from transcriptomics are compared with those of a previous proteomic study performed using the mature Arabidopsis stems [8] CATMA microarray analysis of stems were performed using three different stages of development: (d2) young elongating stems at stage 5.10 (3–5 cm), (d10) intermediate stage 6.10 (8–12 cm), and (mature) mature stems at stage 6.9 (20–24 cm) according to Boyes et al. (2001). Proteomic data are from Minic et al. [8]. Levels of expression are expressed as log2 of signal mean intensity. Only statistically significant differences are indicated (p-value < 0.05). Functional domains were predicted using InterProScan . Only PFAM (PF), Prosite (PS) and some IPR (Interpro) domains are mentioned. [file 1471-2229-9-6-S5.xls]

## Sheet: Table S4
Stems were analyzed at three different stages of development: (d2) young elongating stems at stage 5.10 (3–5 cm), (d10) intermediate stage 6.10 (8–12 cm),
and (mature) mature stems at stage 6.9 (20–24 cm) according to Boyes et al. (2001).
Proteomic data are from Minic et al. (2007).
Levels of expression are expressed as log2 of signal mean intensity. Only statistically significant differences are indicated (p-value<0.05).
Functional domains were predicted using InterProScan (http://www.ebi.ac.uk/InterProScan/). Only PFAM (PF), Prosite (PS) and some IPR (Interpro) domains are mentioned.
Colour code:		level of expression >10			negative statistically significant difference (p-value<0.05)
		9< level of expression <10			positive statistically significant difference (p-value<0.05)
		background< level of expression <9
		level of expression <background
	nd	not determined
Functional class	Annotation	Accession number			Transcriptome
		AGI	PROSITE	PFAM, IPR	d2	d10	ratio d10/d2	p-value	d10	mature	ratio mature/d10	p-value
					background: 7.18				background: 7.00
proteins acting on carbohydrates	glycoside hydrolase family 1	At2g44450	PS00653: Glycosyl hydrolases family 1 N-terminal signature	PF00232: Glycosyl hydrolase family 1 (N-score 216.3)	8.58	8.58			8.12	8.12
	glycoside hydrolase family 1	At3g18080		PF00232: Glycosyl hydrolase family 1 (N-score 215.6)	11.14	11.14			11.36	8.33	-2.97	0
	glycoside hydrolase family 1	At5g54570	PS00653: Glycosyl hydrolases family 1 N-terminal signature	PF00232: Glycosyl hydrolase family 1 (N-score 214.3)	6.36	6.36			6.14	6.14
	glycoside hydrolase family 1 (thioglucoside hydrolase 1) (TGG1)	At5g26000	PS00572: Glycosyl hydrolases family 1 active site, PS00653: Glycosyl hydrolases family 1 N-terminal signature	PF00232: Glycosyl hydrolase family 1 (N-score 201.0),	9.93	9.93			9.75	9.75
	glycoside hydrolase family 3 (BXL1) (beta-xylosidase 1)	At5g49360		PF00933: Glycosyl hydrolase family 3 N terminal domain (N-score 72.1); PF01915: Glycosyl hydrolase family 3 C terminal domain (N-score 95.3)	9.17	9.17			8.83	7.97	-0.86	0.0194
	glycoside hydrolase family 3 (BXL2) (beta-xylosidase 2)	At1g02640		PF00933: Glycosyl hydrolase family 3 N terminal domain (N-score 92.1); PF01915: Glycosyl hydrolase family 3 C terminal domain (N-score 70.9)	5.63	5.63			5.88	5.88
	glycoside hydrolase family 3	At5g20950		PF00933: Glycosyl hydrolase family 3 N terminal domain (N-score 98.2); PF01915: Glycosyl hydrolase family 3 C terminal domain (N-score 78.6)	7.82	7.82			7.84	7.84
	glycoside hydrolase family 16 (xyloglucan endotransferase) (EXGT-A1) (At-XTH4)	At2g06850	PS01034: Glycosyl hydrolases family 16 active sites	PF00722: Glycosyl hydrolases family 16 (N-score 117.2), PF06955: Xyloglucan endo-transglycosylase (XET) C-terminus (N-score 48.3)	12.59	12.59			12.74	9.35	-3.40	0
	glycoside hydrolase family 16 (xyloglucan endotransferase) (Meri5) (At-XTH24)	At4g30270	PS01034: Glycosyl hydrolases family 16 active sites	PF00722: Glycosyl hydrolases family 16 (N-score 127.0), PF06955: Xyloglucan endo-transglycosylase (XET) C-terminus (N-score 46.0)	10.60	9.27	-1.33	3.85e-11	10.10	8.76	-1.33	4.4e-10
	glycoside hydrolase family 17	At3g07320	PS00587: Glycosyl hydrolases family 17 signature	PF00332: Glycosyl hydrolases family 17 (N-score 142.1), PF07983: X8 domain (N-score 49.8)	10.23	9.23	-1.00	4.74e-05	8.78	7.24	-1.54	0
	glycoside hydrolase family 17	At5g56590	PS00587: Glycosyl hydrolases family 17 signature	PF00332: Glycosyl hydrolases family 17 (N-score 137.0), PF07983: X8 domain (N-score 54.9)	7.35	7.35			7.10	7.10
	glycoside hydrolase family 17	At4g31140	PS00587: Glycosyl hydrolases family 17 signature	PF00332: Glycosyl hydrolases family 17 (N-score 93.0), PF07983: X8 domain (N-score 43.7)	8.18	8.18			7.50	7.50
	glycoside hydrolase family 19 (chitinase), carbohydrate-binding module family 18 (chitin binding function)	At2g43570	PS00773: Chitinases family 19 signature 1, PS00026: Chitin recognition or binding domain signature	PF00187: Chitin recognition protein (N-score 20.9), PF00182: Chitinase class I (N-score 98.6)	6.35	6.35			6.57	6.57
	glycoside hydrolase family 20 (N-acetyl-beta-glucosaminidase)	At1g65590		PF00728: Glycosyl hydrolase family 20, catalytic domain (N-score 139.5), PF02838: Glycosyl hydrolase family 20, domain 2 (N-score 20.3)	nd	nd			nd	nd
	glycoside hydrolase family 20 (N-acetyl-beta-glucosaminidase)	At3g55260	PS00430: TonB-dependent receptor proteins signature 1	PF00728: Glycosyl hydrolase family 20, catalytic domain (N-score 115.8), PF02838: Glycosyl hydrolase family 20, domain 2 (N-score 25.9)	7.68	8.64	0.95	0.000230704	7.97	7.97
	glycoside hydrolase family 28 (polygalacturonase)	At1g80170	PS00502: Polygalacturonase active site	PF00295: Glycosyl hydrolases family 28 (N-score: 140.0)	11.21	12.55	1.34	2.2e-11	11.63	11.63
	glycoside hydrolase family 28 (polygalacturonase)	At3g07830	PS00502: Polygalacturonase active site	PF00295: Glycosyl hydrolases family 28 (N-score 173.8)	nd	nd			nd	nd
	glycoside hydrolase family 28 (polygalacturonase)	At3g16850		PF00295: Glycosyl hydrolases family 28 (N-score 16.8),	7.72	7.72			6.83	6.83
	glycoside hydrolase family 31 (alpha-glucosidase) (AtGLU1)	At5g11720	PS00129: Glycosyl hydrolases family 31 active site, PS00707: Glycosyl hydrolases family 31 signature 2	PF01055: Glycosyl hydrolases family 31 (N-score 269.3)	7.53	7.53			7.66	7.66
	glycoside hydrolase family 31 (alpha-xylosidase) (XYL1)	At1g68560	PS00129: Glycosyl hydrolases family 31 active site	PF01055: Glycosyl hydrolases family 31 (N-score 262.7)	9.01	9.01			8.85	7.26	-1.58	0
	glycoside hydrolase family 32 (beta-fructofuranosidase) (ATBETAFRUCT4)	At1g12240	PS00609: Glycosyl hydrolases family 32 active site	PF00251: Glycosyl hydrolases family 32 (N-score 199.5),	5.90	5.90			5.80	5.80
	glycoside hydrolase family 35 (beta-galactosidase) (BGAL1)	At3g13750	PS01182: Glycosyl hydrolases family 35 putative active site, PS00435: Peroxidases proximal heme-ligand signature, PS50228: SUEL-type lectin domain profile	PF02140: Galactose binding lectin domain (N-score 53.1), PF01301: Glycosyl hydrolases family 35 (N-score 201.6)	6.56	6.56			6.59	6.59
	glycoside hydrolase family 35 (beta-galactosidase) (BGAL9)	At2g32810	PS01182: Glycosyl hydrolases family 35 putative active site	PF02140: Galactose binding lectin domain (N-score 52.5), PF01301: Glycosyl hydrolases family 35 (N-score 196.6)	7.27	7.27			6.80	6.80
	glycoside hydrolase family 35 (beta-galactosidase) (BGAL10)	At5g63810	PS01182: Glycosyl hydrolases family 35 putative active site	PF01301: Glycosyl hydrolases family 35 (N-score 186.4)	7.75	7.75			6.95	6.95
	glycoside hydrolase family 38 (alpha-mannosidase)	At5g13980	PS00217: Sugar transport proteins signature 2	PF01074: Glycosyl hydrolases family 38 N-terminal domain (N-score 263.4), PF07748: Glycosyl hydrolases family 38 C-terminal domain (N-score 189.0)	7.73	7.73			7.61	7.61
	glycoside hydrolase family 38 (alpha-mannosidase)	At3g26720	PS00217: Sugar transport proteins signature 2	PF01074: Glycosyl hydrolases family 38 N-terminal domain (N-score 163.6), PF07748: Glycosyl hydrolases family 38 C-terminal domain (N-score 177.2)	9.99	11.20	1.21	1.02e-08	10.43	10.43
	glycoside hydrolase family 51 (alpha-L-arabinofuranosidase)	At3g10740		PF06964: Alpha-L-arabinofuranosidase C-terminus (N-score 77.9), PF02018: Carbohydrate binding domain (N-score 12.5)	nd	nd			nd	nd
	glycoside hydrolase family 79 (endo-beta-glucuronidase / heparanase)	At5g07830	PS00135: Serine proteases, trypsin family, serine active site	PF03662: Glycosyl hydrolase family 79, N-terminal domain (N-score 257.5)	6.18	6.18			5.95	5.95
	glycoside hydrolase family 79 (endo-beta-glucuronidase / heparanase )	At5g34940		PF03662: Glycosyl hydrolase family 79, N-terminal domain (N-score 246.7)	6.07	6.07			6.33	6.33
	carbohydrate esterase family 8 (pectin methylesterase)	At3g43270	PS00800: Pectinesterase signature 1, PS00503: Pectinesterase signature 2	PF04043 : Plant invertase/pectin methylesterase inhibitor (N-score 37.0), PF01095: Pectinesterase (N-score 243.3)	6.81	6.81			6.46	6.46
	carbohydrate esterase family 13 (pectin acylesterase)	At5g23870		PF03283: Pectinacetylesterase (N-score 216.9)	7.06	8.17	1.11	8.0799e-07	7.81	7.81
oxido-reductases	homolog to SKU5 (SKS4) (multicopper oxidase domain)	At4g22010		PF00394: Multicopper oxidase (N-score 72.1); PF07731: Multicopper oxidase (N-score 49.9); PF07732: Multicopper oxidase (N-score 59.5)	7.25	7.25			6.02	6.02
	homolog to SKU5 (SKS5) (multicopper oxidase domain)	At1g76160		PF00394: Multicopper oxidase (N-score 74.2); PF07731: Multicopper oxidase (N-score 58.8); PF07732: Multicopper oxidase (N-score 56.9)	10.34	10.34			9.88	8.72	-1.16	7.57e-07
	homolog to SKU5 (SKS6) (multicopper oxidase domain)	At1g41830		PF00394: Multicopper oxidase (N-score 70.9); PF07731: Multicopper oxidase (N-score 47.7); PF07732: Multicopper oxidase (N-score 55.8)	7.11	7.11			6.70	6.70
	homolog to SKU5 (SKS7) (multicopper oxidase domain)	At1g21860		PF00394: Multicopper oxidase (N-score 72.5); PF07731: Multicopper oxidase (N-score 55.2); PF07732: Multicopper oxidase (N-score 58.1)	nd	nd			nd	nd
	homolog to SKU5 (SKS17) (multicopper oxidase domain)	At5g66920		PF00394: Multicopper oxidase (N-score 64.4); PF07731: Multicopper oxidase (N-score 49.1); PF07732: Multicopper oxidase (N-score 63.4)	5.85	5.85			5.84	5.84
	SKU5 (multicopper oxidase domain)	At4g12420		PF00394: Multicopper oxidase (N-score 68.7); PF07731: Multicopper oxidase (N-score 44.9); PF07732: Multicopper oxidase (N-score 68.2)	9.46	8.49	-0.98	0.000123	6.39	6.39
	homolog to peroxidase (AtPrx22) j	At2g38380	PS00435: Peroxidases proximal heme-ligand signature, PS00436: Peroxidases active site signature, PS50873: Plant heme peroxidase family profile (N-score 80.7)	PF00141: Peroxidase (N-score 145.6)	nd	nd			nd	nd
	homolog to peroxidase (AtPrx28) j	At3g03670	PS50873: Plant heme peroxidase family profile (N-score 77.0)	PF00141: Peroxidase	5.91	5.91			6.09	6.09
	homolog to peroxidase (AtPrx33) j	At3g49110	PS00435: Peroxidases proximal heme-ligand signature, PS00436: Peroxidases active site signature, PS50873: Plant heme peroxidase family profile (N-score 79.9)	PF00141: Peroxidase (N-score 143.9)	6.56	6.56			6.41	6.41
	homolog to peroxidase (AtPrx34) j	At3g49120	PS00435: Peroxidases proximal heme-ligand signature, PS00436: Peroxidases active site signature, PS50873: Plant heme peroxidase family profile (N-score 80.0)	PF00141: Peroxidase (N-score 142.3)	nd	nd			nd	nd
	homolog to C. pepo ascorbate oxidase (P37064)	At5g21100	PS00079: Multicopper oxidases signature 1, PS00080: Multicopper oxidases signature 2	PF00394: Multicopper oxidase (N-score 70.3); PF07731: Multicopper oxidase (N-score 53.4); PF07732: Multicopper oxidase (N-score 70.0)	8.32	8.32			8.03	8.03
	homolog to berberine bridge enzyme (S)-reticulin:oxygen oxido-reductase	At4g20830		PF08131: Berberine and berberine like (N-score 39.9), PF01565: FAD binding domain (N-score 35.3)	7.36	7.36			nd	nd
	homolog to germin (AtGER3)	At5g20630	PS00725: Germin family signature, PS50846: Cupin domain profile (N-score 12.6)		12.70	10.73	-1.97	0	10.53	7.36	-3.17	0
proteins with interacting domains	homolog to carrot EDGP and tomato XEGIP	At1g03230			nd	nd			nd	nd
	homolog to carrot EDGP and tomato XEGIP	At1g03220			nd	nd			nd	nd
	expressed protein (LRR repeats)	At1g33590	PS50502: Plant specific LRR profile (4 LRR, N-scores between 7.14 and 19.7), PS00560: Leucine Rich Repeat (8 repeats, N-scores between 9.8 and 11.5)		nd	nd			nd	nd
	expressed protein (LRR repeats)	At1g33600	PS50502: Plant specific LRR profile (3 repeats, N-scores between 10.1 and 20.6)	PF00560: Leucine Rich Repeat (7 repeats, N-scores between 10.2 and 11.4)	8.07	9.30	1.24	3.03e-09	8.47	8.47
	expressed protein (LRR repeats)	At2g42800	PS50502: Plant specific LRR profile (2 LRR, N-scores 21.2, 16.0)	PF00560: Leucine Rich Repeat (6, N-scores between 10.7 and 12.3)	6.35	6.35			6.46	6.46
	polygalacturonase inhibiting protein (PGIP2)	At5g06870	PS50502: Plant specific LRR profile (3 repeats, N-scores 19.8, 7.3, 13.0)	PF00560: Leucine Rich Repeat (3 repeats, N-scores 10.5, 12.3, 12.4)	8.02	8.02			8.03	8.03
	homolog to lectin (legume lectin beta domain)	At1g53070		PF00139: Legume lectins beta domain (N-score 18.2)	7.83	7.83			7.62	6.75	-0.87	0.0153365
	homolog to lectin (legume lectin beta domain)	At1g53080		PF00139: Legume lectins beta domain (2 domains, N-scores 13.9 and 14.0)	6.81	6.81			6.34	6.34
	homolog to lectin (legume lectin beta domain)	At3g16530		PF00139: Legume lectins beta domain (N-score 25.8)	nd	nd			nd	nd
	homolog to lectin (curculin-like)	At1g78850	PS50927: Bulb-type lectin domain profile (N-score 15.1)	PF01453: D-mannose binding lectin (N-score 50.7), IPR001480: Curculin-like (mannose-binding) lectin	7.61	8.58	0.97	0.000133943	7.62	7.62
	homolog to lectin (curculin-like)	At1g78860	PS50927: Bulb-type lectin domain profile (N-score 15.2)	PF01453: D-mannose binding lectin (N-score 50.7), IPR001480: Curculin-like (mannose-binding) lectin	7.85	7.85			7.63	7.63
	homolog to lectin (curculin-like)	At5g18470	PS50927: Bulb-type lectin domain profile (N-score 10.9)	PF01453: D-mannose binding lectin (N-score 22.3), IPR001480: Curculin-like (mannose-binding) lectin	6.88	6.88			6.58	6.58
signalling	fasciclin-like arabinogalactan protein (AtFLA8)	At2g45470	PS50213: FAS1/BIgH3 domain profile (2 domains, N-scores 17.1 and 8.9)	PS02469: Fasciclin domain (2 domains, N-scores 10.2 and 38.9)	11.11	11.11			11.24	9.23	-2.01	0
	fasciclin-like arabinogalactan protein (AtFLA13)	At5g44130	PS50213: FAS1/BIgH3 domain profile ( N-score 17.6)	PS02469: Fasciclin domain ( N-score 37.4)	9.34	9.34			9.43	7.59	-1.84	0
proteases	homolog to aspartyl protease	At1g09750		PF00026: Eukaryotic aspartyl protease (N-score 14.6)	nd	nd			nd	nd
	homolog to aspartyl protease	At3g52500	PS00141: Eukaryotic and viral aspartyl proteases active site	PF00026: Eukaryotic aspartyl protease (N-score 14.6)	8.11	8.11			7.09	7.09
	homolog to aspartyl protease	At5g07030		PF00026: Eukaryotic aspartyl protease (N-score 10.7)	6.22	6.22			6.30	6.30
	homolog to aspartyl protease	At3g54400		PF00026: Eukaryotic aspartyl protease (N-score 11.2)	9.36	8.30	-1.06	6.48e-06	7.98	6.63	-1.34	3.03e-10
	homolog to serine protease	At1g30600	PS00136: Serine proteases, subtilase family, aspartic acid active site; PS00138: Serine proteases, subtilase family, serine active site	PF02225 : PA domain (N-score: 26.3); PF00082: Subtilase family (N-score 27.9); PF05922: Subtilisin N-terminal Region (N-score 21.5)	6.35	6.35			6.33	6.33
	homolog to serine protease	At1g32940	PS00138: Serine proteases, subtilase family, serine active site; PS50840: Protease-associated domain profile (N-score 16.5)	PF02225: PA domain (N-score 30.6); PF00082: Subtilase family (N-score 26.6); PF05922: Subtilisin N-terminal Region (N-score 35.8)	nd	nd			nd	nd
	homolog to serine protease	At2g39850	PS00137: Serine proteases, subtilase family, histidine active site, PS00138: Serine proteases, subtilase family, serine active site	PF00082: Subtilase family (2 domains, N-scores 14.7 and 12.7), PF05922: Subtilisin N-terminal Region (N-score 12.7)	6.64	6.64			6.63	6.63
	homolog to serine protease	At4g21630	PS00138: Serine proteases, subtilase family, serine active site, PS50840: Protease-associated domain profile (N-score 13.8)	PF02225: PA domain (N-score 17.7), PF00082: Subtilase family (N-score 26.0), PF05922: Subtilisin N-terminal Region (N-score 36.7)	nd	nd			nd	nd
	homolog to serine protease	At4g21650	PS00138: Serine proteases, subtilase family, serine active site, PS50840: Protease-associated domain profile (N-score 14.8)	PF02225: PA domain (N-score 22.4), PF00082: Subtilase family (N-score 32.0), PF05922: Subtilisin N-terminal Region (N-score 37.0)	nd	nd			nd	nd
	homolog to serine protease	At5g67360	PS00879: Orn/DAP/Arg decarboxylases family 2 signature 2, PS00138: Serine proteases, subtilase family, serine active site, PS50840: Protease-associated domain profile (N-score 21.5)	PF02225: PA domain (N-score 39.9), PF00082: Subtilase family (2 domains, N-score 16.9 and 20.1), PF05922: Subtilisin N-terminal Region (N-score 31.6)	12.62	12.62			12.40	12.40
	homolog to serine protease	At3g14067	PS00136: Serine proteases, subtilase family, aspartic acid active site, PS00138: Serine proteases, subtilase family, serine active site, PS50840: Protease-associated domain profile (N-score 21.7)	PF02225: PA domain (N-score 38.9), PF00082: Subtilase family (2 domains, N-score 16.8 and 17.9), PF05922: Subtilisin N-terminal Region (N-score 29.4)	10.74	10.74			10.19	11.37	1.18	3.28e-07
	xylem serine peptidase 1 (XSP1)	At4g00230	PS00136: Serine proteases, subtilase family, aspartic acid active site, PS00138: Serine proteases, subtilase family, serine active site, PS50840: Protease-associated domain profile (N-score 15.1)	PF02225: PA domain (N-score 28.1), PF00082: Subtilase family (2 domains, N-scores 11.1 and 18.3), PF05922: Subtilisin N-terminal Region (N-score 30.1)	8.80	8.80			8.94	8.94
	homolog to serine carboxypeptidase (SCPL11)	At2g22970		PF00450: Serine carboxypeptidase (N-score 212.6)	nd	nd			nd	nd
	homolog to serine carboxypeptidase (SCPL12)	At2g22920		PF00450: Serine carboxypeptidase (N-score 214.2)	nd	nd			nd	nd
	homolog to serine carboxypeptidase (SCPL34)	At5g23210	PS00560: Serine carboxypeptidases, histidine active site, PS00131: Serine carboxypeptidases, serine active site	PF00450: Serine carboxypeptidase (N-score 243.6)	5.78	5.78			6.34	6.34
miscellaneous	homolog to anther specific proline-rich protein APG (lipase acylhydrolase domain)	At1g54000	PS50241: Lipase/Acylhydrolase with GDSL-like motif (N-score 27.8)	PF00657: GDSL-like Lipase/Acylhydrolase (N-score 85.6)	7.36	7.36			7.35	7.35
	homolog to anther specific proline-rich protein APG (lipase acylhydrolase domain)	At1g67830	PS50241: Lipase/Acylhydrolase with GDSL-like motif (N-score 29.6)	PF00657: GDSL-like Lipase/Acylhydrolase (N-score 88.8)	6.72	6.72			6.64	6.64
	homolog to purple acid phosphatase	At2g16430	PS50185: Metallo-phosphoesterase motif (N-score 13.3)	PF00149: Calcineurin-like phosphoesterase (N-score 32.5)	9.30	9.30			9.06	9.06
	homolog to purple acid phosphatase	At2g27190	PS50185: Metallo-phosphoesterase motif (N-score 13.6)	PF00149: Calcineurin-like phosphoesterase (N-score 30.5)	10.52	10.52			10.36	10.36
	homolog to purple acid phosphatase	At5g34850	PS50185: Metallo-phosphoesterase motif (N-score 13.7)	PF00149: Calcineurin-like phosphoesterase (N-score 27.6)	11.17	11.99	0.83	0.0193	11.36	11.36
	homolog to Chlamydomonas reinhardtii apospory associated protein (aldose-1-epimerase domain)	At4g25900		PF01263: Aldose 1-epimerase (N-score 76.6)	7.06	7.06			6.48	6.48
	homolog to glycerophosphoryl diester phosphodiesterase	At4g26690		PF03009: Glycerophosphoryl diester phosphodiesterase family (N-score 24.5)	8.69	8.69			8.31	8.31
unknown function	expressed protein	At1g21680		PF07676: WD40-like Beta Propeller Repeat (5 repeats, N-scores between 8.5 and 13.2)	9.11	10.63	1.52	0	10.70	10.70
	expressed protein	At1g21670		PF07676: WD40-like Beta Propeller Repeat (8 repeats, N-scores between 7.9 and 13.0)	7.55	8.72	1.17	6.49714e-08	8.22	8.22
	expressed protein	At3g14920			8.07	8.07			7.48	7.48
	expressed protein (DUF642)	At4g32460		PF04862: Protein of unknown function, DUF642 (N-score 281.3)	7.76	7.76			7.49	6.14	-1.35	2.42237e-10
	expressed protein (DUF642)	At5g11420		PF04862: Protein of unknown function, DUF642 (N-score 268.4)	12.36	12.36			12.34	9.71	-2.63	0
	expressed protein (DUF642)	At5g25460		PF04862: Protein of unknown function, DUF642 (N-score 266.8)	8.69	8.69			8.32	6.49	-1.82	0
	expressed protein (DUF1005)	At4g29310		PF06219: Protein of unknown function (DUF1005) (N-score 133.9)	6.25	6.25			6.33	6.33
	expressed protein (DUF1184)	At4g18080		PF06683: Protein of unknown function DUF1184 (N-score 10.5)	6.03	6.03			6.31	6.31
	expressed protein (DUF1680)	At5g12950		PF07744: Protein of unknown function (DUF1680) (N-score 277.7), IPR008928: Six-hairpin glycosidase (structural domain)	nd	nd			nd	nd
	expressed protein (cupin domains)	At3g22640	PS50849: Cupin domain profile (2 domains N-scores 10.7 and 8.6)	PF00190: Cupin (2 domains, N-scores 29.9 and 47.1), PF07883: Cupin domain (N-score 13.5)	6.08	6.08			6.04	6.04
