# Supplementary material for: Transcriptomic analysis of Arabidopsis developing stems: a close-up on cell wall genes
Source: BMC Plant Biol. 2009 Jan 16;9:6. doi: 10.1186/1471-2229-9-6 (PMC2649120; doi:10.1186/1471-2229-9-6)
Supplement: Additional file 6 — Oligonucleotide primers used for real-time quantitative PCR. This table represents the sequences of gene-specific primers derived from nucleotide sequences of selected genes. [file 1471-2229-9-6-S6.xls]

## Sheet: bilan
CATMA ID	At Number	fonction	Forward primer sequence	Reverse primer sequence
CATMA3A18410	AT3G18780	actin 2 (ACT2)	CGTTTCTATGATGCACTTGTGTG	GGGAACAAAAGGAATAAAGAGG
CATMA4A26520	AT4G24820	26S proteasome regulatory subunit, putative (RPN7)	TACCGTTCGGAGTTTCCAAG	AGGTTGCAGGTGTTTTGGAG
CATMA3A21086	AT3G21240	4-coumarate--CoA ligase 2 / 4-coumaroyl-CoA synthase 2 (4CL2)	TCAGGGAAGATATTGAGGAAGG	TCCTTTGTTCACAAAACGAAA
CATMA4A27740	AT4G26220	caffeoyl-CoA 3-O-methyltransferase, putative	GCAGGAGGTTATATTGAGCGAGT	TCACATTCACACAGGAACCAA
CATMA5A39800	AT5G44030	cellulose synthase, catalytic subunit (IRX5)	CGGAGGTAACCGTAATCACAA	GCCCTTCCTCAATATCTTCCA
CATMA5A08637	AT5G09870	cellulose synthase, catalytic subunit, putative	CGCCTCTATCCTTACGCTTCT	TGTGAGCGACACTTTCCTCTT
CATMA5A55770	AT5G60020	laccase, putative / diphenol oxidase, putative	GGCCATTTATCGGTTTGACAT	CAGAAAACAGAGCTGTGCAAC
CATMA3A16320	AT3G16920	glycoside hydrolase family 19 protein	CCGCTATTCTCCCTATTGCTT	ACCAGAGGCTTTCTCGTTGA
CATMA4A26470	AT4G24780	pectate lyase family protein	GAGCAGCTAGCCAGAGGTTG	TGCTGATTGTGGCTTAGTGG
CATMA4A36822	AT4G35090	catalase 2	TCAAGGAAGAAGGAGCTTTCA	CATCATGTGGATCTTCTGTGC
CATMA5A47480	AT5G51550	phosphate-responsive 1 family protein	ATGCATCGACACAACAAACC	GCGGTATTTGATCCAGTGGT
CATMA2A35456	AT2G37180	plasma membrane intrinsic protein 2C (PIP2C) / aquaporin PIP2.3 (PIP2.3) / water-stress induced tonoplast intrinsic protein (RD28)	CGT TGC AAA GAT GAA TTG AAA A	CAA CGT TTA AAC TTA GCC ACG A
CATMA2A38930	AT2G40610	expansin, putative (EXP8)	ATA TTG CTG AGG TGG CTC GT	TTC TTT TGG GCG TCG ATA TT
CATMA5A18690	AT5G20250	raffinose synthase family protein / seed imbibition protein, putative (din10)	TAG ACC AAT TGG GGC AAA AG	GAT CCA ACA ACC TGG AAT GG
CATMA2A32580	AT2G34430	chlorophyll A-B binding protein / LHCII type I (LHB1B1)	TGA CTG ATC CAT CAA TAT CAT AAA GC	GGC CTT CGC TAC CAA CTT C
